# Supplementary material for: Dietary-related characteristics and cataract risk: evidence from a mendelian randomization study
Source: Exp Biol Med (Maywood). 2025 Aug 4;250:10544. doi: 10.3389/ebm.2025.10544 (PMC12358322; doi:10.3389/ebm.2025.10544)
Supplement: Supplementary file 1 [file DataSheet4.csv]

Id.exposure	Id.outcome	Method	Number of SNPs	Beta.	Standard Error	P-value	OR
ukb-b-2209	ebi-a-GCST90018814	MR-Egger	148	0.28044	0.237494	0.239591	0.755452
ukb-b-2209	ebi-a-GCST90018814	Weighted median	148	0.08436	0.081146	0.298515	0.9191
ukb-b-2209	ebi-a-GCST90018814	IVW	148	0.14778	0.062472	0.018005	0.862623
ukb-b-2209	ebi-a-GCST90018814	Simple mode	148	0.01041	0.244841	0.966158	0.989648
ukb-b-2209	ebi-a-GCST90018814	Weighted mode	148	0.05676	0.211486	0.788783	0.944822
ukb-b-2909	ebi-a-GCST90018814	MR-Egger	99	0.115723	0.145513	0.428395	1.122685
ukb-b-2909	ebi-a-GCST90018814	Weighted median	99	0.126236	0.12201	0.300839	1.13455
ukb-b-2909	ebi-a-GCST90018814	IVW	99	0.2343	0.093028	0.011783	1.264024
ukb-b-2909	ebi-a-GCST90018814	Simple mode	99	0.686759	0.458294	0.137215	1.987265
ukb-b-2909	ebi-a-GCST90018814	Weighted mode	99	0.146845	0.113073	0.197104	1.158174
