# Supplementary material for: Dietary-related characteristics and cataract risk: evidence from a mendelian randomization study
Source: Exp Biol Med (Maywood). 2025 Aug 4;250:10544. doi: 10.3389/ebm.2025.10544 (PMC12358322; doi:10.3389/ebm.2025.10544)
Supplement: Supplementary file 2 [file DataSheet6.csv]

Id.exposure	Id.outcome	Outcome	Exposure	MR-Egger Intercept	Standard Error	P-value
ukb-b-2209	ebi-a-GCST90018814	Cataract	Oily fish intake	0.001712	0.002956	0.563428
ukb-b-2909	ebi-a-GCST90018814	Cataract	Variation in diet	0.001591	0.001502	0.292099
