# Supplementary material for: Dietary-related characteristics and cataract risk: evidence from a mendelian randomization study
Source: Exp Biol Med (Maywood). 2025 Aug 4;250:10544. doi: 10.3389/ebm.2025.10544 (PMC12358322; doi:10.3389/ebm.2025.10544)
Supplement: Supplementary file 3 [file DataSheet3.csv]

Id.exposure	Exposure	Outcome	Number of SNPs	Median of F	Minimum of F	Maximum of F
ukb-b-2209	Oily fish intake	Cataract	148	26.12	20.87	105.53
ukb-b-2909	Variation in diet	Cataract	99	24.85	20.97	50.47
