# Supplementary material for: Dietary-related characteristics and cataract risk: evidence from a mendelian randomization study
Source: Exp Biol Med (Maywood). 2025 Aug 4;250:10544. doi: 10.3389/ebm.2025.10544 (PMC12358322; doi:10.3389/ebm.2025.10544)
Supplement: Supplementary file 4 [file DataSheet13.csv]

Exposure	Mediator	Outcomes	Total effect (95% CI)	Effect E-M (95% CI)	Effect M-O (95% CI)	Effect E-O (95% CI)	Mediation effect (95% CI)	Proportion Mediating effect
Oily fish intake	Total lipids in medium HDL	Cataract	0.14778	0.09905	0.0423	0.05798	0.00419	2.84%
			(0.27022, 0.02534)	(0.00409, 0.19401)	(-0.08438, -0.00022)	(0.21703, 0.10107)	(-0.00997, 0.00159)
