# Supplementary material for: Dietary-related characteristics and cataract risk: evidence from a mendelian randomization study
Source: Exp Biol Med (Maywood). 2025 Aug 4;250:10544. doi: 10.3389/ebm.2025.10544 (PMC12358322; doi:10.3389/ebm.2025.10544)
Supplement: Supplementary file 5 [file DataSheet12.csv]

Model	Exposure	Outcome	nSNP	Beta	SE	Pvalue
Model1	Oily fish intake	Cataracts	50	-0.170958886778434	0.0772556066007116	0.0269045809350396
	Average diameter for HDL particles	Cataracts	86	-0.0203728057978947	0.018345829728665	0.266789218034219
Model2	Oily fish intake	Cataracts	49	-0.154683277685821	0.0787268330861845	0.0494362194656136
	Total lipids in large HDL	Cataracts	87	-0.0223659065845288	0.0173774439179193	0.198071498445971
Model3	Oily fish intake	Cataracts	51	-0.165280456149029	0.0806489482445634	0.0404248325408625
	Cholesterol to total lipids ratio in medium HDL	Cataracts	72	-0.00348382870462622	0.0186473198808523	0.851796029730694
Model4	Oily fish intake	Cataracts	48	-0.169829374305851	0.084651579880727	0.0448331819190736
	Concentration of very large HDL particles	Cataracts	83	-0.0124332095108681	0.0186256990423225	0.504433769201507
Model5	Oily fish intake	Cataracts	56	-0.0635681809026409	0.0860752783535636	0.460199461527095
	Acetoacetate	Cataracts	6	-0.0628104345342119	0.0859936286772171	0.465140828361356
Model6	Oily fish intake	Cataracts	57	-0.0606124491264915	0.0855087236180631	0.47842053887257
	Acetone	Cataracts	8	0.0966026719387171	0.083769583076363	0.248830318178172
Model7	Oily fish intake	Cataracts	52	-0.0675979133397119	0.0815082936079724	0.406913256314419
	Apolipoprotein A1	Cataracts	63	-0.0384000873463316	0.0206002852072903	0.0623138262733524
Model8	Oily fish intake	Cataracts	46	-0.162930734739562	0.0866037136948248	0.0599261476747184
	Ratio of apolipoprotein B to apolipoprotein A1	Cataracts	67	-0.0133419056452286	0.0245293533956629	0.586499338072575
Model9	Oily fish intake	Cataracts	55	-0.0584868633252872	0.0867058565233967	0.499965902830936
	3-Hydroxybutyrate	Cataracts	14	-0.102989630399333	0.065632229072764	0.116602989126824
Model10	Oily fish intake	Cataracts	58	-0.0862694917939107	0.0862019418412517	0.316931428078325
	Ratio of docosahexaenoic acid to total fatty acids	Cataracts	26	0.0193414737402793	0.023639961889982	0.413260941007146
Model11	Variation in diet	Cataracts	14	0.0990253993079854	0.298796007953375	0.740331237519269
	Ratio of docosahexaenoic acid to total fatty acids	Cataracts	26	0.0203044416136481	0.0238181659070298	0.39394932947567
Model12	Oily fish intake	Cataracts	57	-0.0773666639298222	0.0815437732546935	0.34273524375922
	Docosahexaenoic acid	Cataracts	41	-0.00223207892891716	0.0196063008762223	0.909360681564534
Model13	Variation in diet	Cataracts	14	0.117437714554537	0.306484497711908	0.701588762149082
	Glucose	Cataracts	23	0.0451901044024389	0.0533156723783294	0.396663485972876
Model14	Variation in diet	Cataracts	12	0.00242564159223307	0.267316789723591	0.992760067859795
	Glycoprotein acetyls	Cataracts	49	0.0334749046048504	0.0243122413697568	0.168551059656953
Model15	Variation in diet	Cataracts	15	0.0694839172236374	0.254278586155148	0.784654114319645
	Glycine	Cataracts	40	-0.0168878621245628	0.0136933402159866	0.217467517455852
Model16	Oily fish intake	Cataracts	48	-0.133882427157229	0.0875298914767104	0.12612509291811
	Cholesteryl esters in HDL	Cataracts	77	-0.0338556179682548	0.0204828039161654	0.0983552780229722
Model17	Variation in diet	Cataracts	11	-0.145039094032035	0.308743750170226	0.638518094550456
	Cholesteryl esters in HDL	Cataracts	85	-0.0219226903887276	0.0220668217732146	0.320481736735042
Model18	Oily fish intake	Cataracts	50	-0.117601631623733	0.0851608276233214	0.167298715663735
	HDL cholesterol	Cataracts	76	-0.0340545888080438	0.0205136070372829	0.0968948294885861
Model19	Variation in diet	Cataracts	11	-0.107725738822881	0.304855492564988	0.723813646844892
	HDL cholesterol	Cataracts	85	-0.0245699551841028	0.0219103237662131	0.262123110081839
Model20	Oily fish intake	Cataracts	52	-0.0884742040914133	0.0852900946116456	0.299580831355989
	Free cholesterol in HDL	Cataracts	69	-0.0304244552196739	0.0202453540044886	0.132893974066036
Model21	Variation in diet	Cataracts	12	-0.2159097458724	0.304951785470069	0.478937352742048
	Free cholesterol in HDL	Cataracts	78	-0.0173421930883979	0.0214463626065802	0.418727442768124
Model22	Oily fish intake	Cataracts	49	-0.0902123760553323	0.0875949362760998	0.303065787862568
	Total lipids in HDL	Cataracts	69	-0.0308240215954401	0.020586681385559	0.134320476178392
Model23	Variation in diet	Cataracts	11	-0.297248086046895	0.318806303285492	0.351141043965709
	Total lipids in HDL	Cataracts	78	-0.0183339155078782	0.0217672757384424	0.399637040650495
Model24	Oily fish intake	Cataracts	51	-0.073861483738184	0.0856169072285746	0.388303859227856
	Phospholipids in HDL	Cataracts	64	-0.0334928345761288	0.0208196984184993	0.10768000423342
Model25	Variation in diet	Cataracts	12	-0.0818636406163975	0.260869664725808	0.75366496708264
	Average diameter for HDL particles	Cataracts	95	-0.0109178080229712	0.0190868757318098	0.567317889115616
Model26	Oily fish intake	Cataracts	54	-0.0509448361897336	0.0827678396614417	0.53821475121733
	Free cholesterol to total lipids ratio in IDL	Cataracts	35	0.0324926490060855	0.0267222715066346	0.224008204089493
Model27	Variation in diet	Cataracts	14	-0.0280772974263635	0.259531049567802	0.913849154796098
	Free cholesterol to total lipids ratio in IDL	Cataracts	40	0.0393013651627329	0.0253820106692739	0.121527349888271
Model28	Variation in diet	Cataracts	14	-0.0535591837992173	0.242758777776842	0.825382738377413
	Triglycerides to total lipids ratio in IDL	Cataracts	68	-0.0109029660920039	0.017425655507935	0.531521768638948
Model29	Variation in diet	Cataracts	15	-0.0569426086612877	0.26983096198297	0.832863339128695
	Isoleucine	Cataracts	9	0.0761903394500522	0.0627213518871541	0.224464027637505
Model30	Oily fish intake	Cataracts	51	-0.139774439641402	0.0782954234285115	0.0742258797047229
	Cholesterol to total lipids ratio in large HDL	Cataracts	66	-0.0018106729927995	0.0191964950667702	0.924852497716674
Model31	Variation in diet	Cataracts	11	-0.217577147075421	0.268962170184812	0.418543480338488
	Cholesterol to total lipids ratio in large HDL	Cataracts	73	-0.00465762355170193	0.0201422869360615	0.817131398632509
Model32	Variation in diet	Cataracts	11	-0.192396511927846	0.264791216000906	0.467472846293931
	Cholesteryl esters to total lipids ratio in large HDL	Cataracts	66	0.00716358573785345	0.0204306543469984	0.725866482997193
Model33	Oily fish intake	Cataracts	47	-0.155883087146758	0.0818216920965414	0.0567597965644406
	Cholesteryl esters in large HDL	Cataracts	92	-0.0259029761134081	0.0175343475432764	0.139603115600719
Model34	Variation in diet	Cataracts	13	-0.124009522455364	0.260413999746744	0.63393087157487
	Cholesteryl esters in large HDL	Cataracts	99	-0.0198460965862272	0.0177777026277538	0.264273351648062
Model35	Oily fish intake	Cataracts	47	-0.157163447976157	0.081692018636728	0.054372992183456
	Cholesterol in large HDL	Cataracts	90	-0.021709106769861	0.0178680264966357	0.224377733908184
Model36	Variation in diet	Cataracts	12	-0.170313987609882	0.270944215815188	0.529614697941657
	Cholesterol in large HDL	Cataracts	99	-0.013911436811443	0.0184982168161768	0.452025774282116
Model37	Oily fish intake	Cataracts	49	-0.147872818404175	0.0841336218624665	0.0788164744878478
	Free cholesterol to total lipids ratio in large HDL	Cataracts	63	0.0110096279846111	0.0209285326808061	0.59884771193069
Model38	Variation in diet	Cataracts	13	-0.135254673927372	0.267304691650032	0.612860589170441
	Free cholesterol to total lipids ratio in large HDL	Cataracts	65	0.00698864415755166	0.0204034395774586	0.731957455276215
Model39	Oily fish intake	Cataracts	48	-0.135543294332877	0.079606182825978	0.0886292893068957
	Free cholesterol in large HDL	Cataracts	86	-0.0292912318275665	0.0179465736294994	0.102651039748865
Model40	Variation in diet	Cataracts	12	-0.151930767014329	0.265395297864526	0.567003806445546
	Free cholesterol in large HDL	Cataracts	93	-0.0246541632483337	0.0184643491023096	0.181800896718965
Model41	Variation in diet	Cataracts	12	-0.170103264293524	0.262932719678326	0.517666910188924
	Total lipids in large HDL	Cataracts	97	-0.0138686066703231	0.0178089561301942	0.436130897449034
Model42	Variation in diet	Cataracts	13	-0.177949122689922	0.262662399385012	0.498100005668393
	Phospholipids to total lipids ratio in large HDL	Cataracts	65	0.00979468617789221	0.023219037734085	0.673142835089354
Model43	Oily fish intake	Cataracts	50	-0.102591605465922	0.0794728810054714	0.196738078865772
	Phospholipids in large HDL	Cataracts	77	-0.0248574442111011	0.0181911745315028	0.171795802475731
Model44	Variation in diet	Cataracts	12	-0.0794498162360709	0.279845346171877	0.776482299470005
	Phospholipids in large HDL	Cataracts	83	-0.0147365134363732	0.0192504963367677	0.443965873730348
Model45	Oily fish intake	Cataracts	48	-0.135322186487415	0.0820139445753959	0.0989449861772594
	Concentration of large HDL particles	Cataracts	83	-0.0361888312358992	0.0184805925932341	0.0502056934581913
Model46	Variation in diet	Cataracts	12	-0.160891910842678	0.274927358510338	0.558402434506031
	Concentration of large HDL particles	Cataracts	93	-0.02701303470513	0.0191590798048767	0.158559223275643
Model47	Oily fish intake	Cataracts	52	-0.128106189002052	0.0777076421129127	0.0992365466440754
	Triglycerides to total lipids ratio in large HDL	Cataracts	67	-0.0106893431424417	0.0179451164854459	0.551396611645664
Model48	Variation in diet	Cataracts	12	-0.0921301617988672	0.261039738932982	0.72413687930765
	Triglycerides to total lipids ratio in large HDL	Cataracts	71	-0.0168479749660266	0.0177154095024316	0.341586594888772
Model49	Variation in diet	Cataracts	12	-0.316131499178077	0.321717846783996	0.325786679287407
	Cholesterol to total lipids ratio in large LDL	Cataracts	55	-0.0456125810721928	0.0300703382428411	0.12930129715452
Model50	Variation in diet	Cataracts	14	0.0700775149355033	0.265246503596497	0.79162758688344
	Free cholesterol to total lipids ratio in large LDL	Cataracts	73	0.00934402218378611	0.0201146372848651	0.64226202710222
Model51	Oily fish intake	Cataracts	53	-0.102322798572322	0.0840021737376152	0.223187101357078
	Phospholipids to total lipids ratio in large LDL	Cataracts	37	0.0389142995504831	0.0199105216368311	0.0506469511139398
Model52	Variation in diet	Cataracts	13	-0.257459626771524	0.252910453161061	0.308683996410052
	Triglycerides to total lipids ratio in large LDL	Cataracts	62	-0.0120062690111068	0.0198708974102654	0.545701554795778
Model53	Variation in diet	Cataracts	12	-0.319868608854913	0.271149536290232	0.238129090399586
	Cholesteryl esters to total lipids ratio in large VLDL	Cataracts	58	0.0230996794760826	0.0192817085087646	0.230913126677275
Model54	Oily fish intake	Cataracts	46	-0.0523030785998349	0.0807225454320464	0.517026061621595
	Cholesteryl esters in large VLDL	Cataracts	51	-0.00914574399282105	0.0196375493569078	0.641410666708257
Model55	Oily fish intake	Cataracts	46	-0.0586607372779265	0.0861539195009893	0.495945539634163
	Cholesterol in large VLDL	Cataracts	55	-0.015760002527285	0.0200060285238691	0.430835537890439
Model56	Oily fish intake	Cataracts	53	-0.114757562495192	0.0846962453495222	0.175439564030324
	Free cholesterol to total lipids ratio in large VLDL	Cataracts	36	0.0259416467473192	0.0274393075696722	0.344444931031003
Model57	Oily fish intake	Cataracts	50	-0.0857089632185662	0.0803692932729636	0.28622515840337
	Free cholesterol in large VLDL	Cataracts	56	-0.017257137400048	0.0185094484032484	0.351159773630559
Model58	Variation in diet	Cataracts	13	-0.207108011258303	0.2638019323312	0.432401353111354
	Free cholesterol in large VLDL	Cataracts	58	-0.0208418479924595	0.0185834832842213	0.262064298102301
Model59	Oily fish intake	Cataracts	50	-0.0804914194434768	0.0783347328250154	0.304170176993532
	Total lipids in large VLDL	Cataracts	55	-0.0125459140894691	0.0181966970916806	0.4905331691167
Model60	Variation in diet	Cataracts	13	-0.211610249769699	0.252756045132085	0.402473734273941
	Total lipids in large VLDL	Cataracts	56	-0.0154233367791784	0.0180022055969464	0.391584687238823
Model61	Oily fish intake	Cataracts	49	-0.0530404959011822	0.0832043587825016	0.523817075650746
	Phospholipids to total lipids ratio in large VLDL	Cataracts	66	0.00498675586224304	0.0184195136618586	0.786596992391013
Model62	Variation in diet	Cataracts	12	-0.157422311690489	0.289853523273407	0.587054151797853
	Phospholipids to total lipids ratio in large VLDL	Cataracts	67	0.00218599617497205	0.0190026040031174	0.908416061136664
Model63	Oily fish intake	Cataracts	51	-0.0816752464910417	0.0793535419498306	0.303358580533363
	Phospholipids in large VLDL	Cataracts	56	-0.0120302194635174	0.0183087418294464	0.511132590153718
Model64	Variation in diet	Cataracts	13	-0.16971041358093	0.265126801730455	0.522100851529537
	Phospholipids in large VLDL	Cataracts	57	-0.0151889358656837	0.0185555758992242	0.413034923257127
Model65	Oily fish intake	Cataracts	50	-0.0876710922045124	0.0789182096469432	0.266606741965921
	Concentration of large VLDL particles	Cataracts	56	-0.0102457565627669	0.018061657729389	0.570533765412206
Model66	Variation in diet	Cataracts	13	-0.231522748302096	0.254603388141989	0.363167152198442
	Concentration of large VLDL particles	Cataracts	57	-0.0129757484508116	0.0179662211654883	0.470152926458303
Model67	Oily fish intake	Cataracts	53	-0.100605745673639	0.089285121614048	0.259830505134598
	Triglycerides to total lipids ratio in large VLDL	Cataracts	45	-0.0230807636234586	0.0230498308010549	0.316661495278241
Model68	Oily fish intake	Cataracts	52	0.0033103958677139	0.0760542451293559	0.965281622933111
	Triglycerides in large VLDL	Cataracts	55	-0.0135826082616027	0.0178172256468529	0.445862984913374
Model69	Variation in diet	Cataracts	14	-0.0967247836147771	0.23011484771564	0.674242461832145
	Triglycerides in large VLDL	Cataracts	58	-0.0203944456848939	0.0172206682266238	0.236294138022216
Model70	Variation in diet	Cataracts	11	-0.226863168259402	0.308586034050063	0.462236019239472
	Ratio of linoleic acid to total fatty acids	Cataracts	37	-0.0128916234478283	0.0328162338542995	0.694435540152591
Model71	Variation in diet	Cataracts	15	-0.0295634679403877	0.260329496174671	0.909585226114005
	Leucine	Cataracts	13	0.0488113712889231	0.0543612463804771	0.369234861413263
Model72	Variation in diet	Cataracts	13	-0.0703728058937885	0.274652931209475	0.797777503126088
	Cholesterol to total lipids ratio in medium HDL	Cataracts	74	0.00379576947770232	0.0189878962409375	0.841555123794788
Model73	Oily fish intake	Cataracts	51	-0.120667957287944	0.0814107628807393	0.138284065741965
	Cholesteryl esters to total lipids ratio in medium HDL	Cataracts	63	0.0027483130488104	0.0187750407049249	0.883620465130875
Model74	Variation in diet	Cataracts	14	0.028901553062024	0.261752075270167	0.912079658697068
	Cholesteryl esters to total lipids ratio in medium HDL	Cataracts	65	0.00992388845013504	0.0188350450886272	0.598273977566663
Model75	Oily fish intake	Cataracts	50	-0.0927218931370069	0.0921222009797763	0.314170425676211
	Cholesteryl esters in medium HDL	Cataracts	77	-0.00678296896187054	0.0261438040472208	0.7952892654313
Model76	Oily fish intake	Cataracts	50	-0.152073396969736	0.0926259482990082	0.100631201569091
	Cholesterol in medium HDL	Cataracts	76	-0.0161911999397936	0.0227949919884789	0.477520373751589
Model77	Oily fish intake	Cataracts	51	-0.0873484150307947	0.0824685134799258	0.289521042064211
	Free cholesterol to total lipids ratio in medium HDL	Cataracts	72	-0.0157592837392309	0.0189620174228417	0.405918597680321
Model78	Variation in diet	Cataracts	12	-0.369462379067298	0.257103300128005	0.150712537624543
	Free cholesterol to total lipids ratio in medium HDL	Cataracts	79	-0.0127814297097165	0.0178881437033147	0.47490592605211
Model79	Oily fish intake	Cataracts	52	-0.0700659615890452	0.084710248318241	0.408166232713052
	Free cholesterol in medium HDL	Cataracts	68	-0.0356545889019467	0.021087613545658	0.0908781608806479
Model80	Oily fish intake	Cataracts	53	-0.0579835840722275	0.0811478883630479	0.474892021510284
	Total lipids in medium HDL	Cataracts	60	-0.0423012929542799	0.021466916815273	0.0487771836589064
Model81	Oily fish intake	Cataracts	50	-0.155832722605145	0.0844278418158751	0.0649284558182333
	Phospholipids to total lipids ratio in medium HDL	Cataracts	68	0.00980236425979381	0.0220664592108513	0.656883476492097
Model82	Variation in diet	Cataracts	14	-0.206485996022103	0.26759653466693	0.440332533664242
	Phospholipids to total lipids ratio in medium HDL	Cataracts	72	0.00192498061241626	0.0220710362255875	0.930498628999242
Model83	Oily fish intake	Cataracts	52	-0.0640672641365774	0.0816598439876815	0.432710032126068
	Concentration of medium HDL particles	Cataracts	65	-0.0389208231012443	0.0209149487443642	0.0627569830299557
Model84	Oily fish intake	Cataracts	52	-0.0960053767776022	0.0833922197420289	0.24962898731147
	Triglycerides to total lipids ratio in medium HDL	Cataracts	63	-0.0122902906895063	0.0198214159205599	0.535224146716624
Model85	Variation in diet	Cataracts	15	0.0993090700392447	0.265546171250948	0.708418879653033
	Triglycerides to total lipids ratio in medium HDL	Cataracts	65	-0.0152653582978847	0.0199626103867624	0.444451693972914
Model86	Oily fish intake	Cataracts	52	-0.0960053767776022	0.0833922197420289	0.24962898731147
	Triglycerides to total lipids ratio in medium HDL	Cataracts	63	-0.0122902906895063	0.0198214159205599	0.535224146716624
Model87	Oily fish intake	Cataracts	48	-0.108536658432204	0.0772214962440111	0.159865547976481
	Free cholesterol to total lipids ratio in medium LDL	Cataracts	68	0.00182866282523923	0.0168308135558332	0.913480340019788
Model88	Variation in diet	Cataracts	13	-0.233740139754556	0.241823064220611	0.333756513540833
	Free cholesterol to total lipids ratio in medium LDL	Cataracts	69	0.00282687824487506	0.0166243801220858	0.864975431732268
Model89	Oily fish intake	Cataracts	46	-0.111999350388683	0.0841039835095678	0.182966311432145
	Concentration of medium LDL particles	Cataracts	41	0.0053514585997201	0.0271261304974986	0.843607980178537
Model90	Variation in diet	Cataracts	13	0.0314659808101157	0.237624193731879	0.894652811625484
	Cholesterol to total lipids ratio in medium VLDL	Cataracts	70	0.0178976596491911	0.019098895799182	0.348704848641315
Model91	Variation in diet	Cataracts	14	0.153110871209495	0.26884898408978	0.569013401486102
	Cholesteryl esters to total lipids ratio in medium VLDL	Cataracts	71	0.0136251800959151	0.0215966402064085	0.528110157099458
Model92	Variation in diet	Cataracts	12	-0.293023543361153	0.258336543857704	0.256681062794178
	Free cholesterol to total lipids ratio in medium VLDL	Cataracts	60	0.0207817026282682	0.0202681990054089	0.305204941770621
Model93	Oily fish intake	Cataracts	47	-0.0803214632024418	0.0799824257717398	0.315263476682918
	Free cholesterol in medium VLDL	Cataracts	52	0.0038557885464634	0.0236424619715955	0.870449590551163
Model94	Oily fish intake	Cataracts	49	-0.065711846153302	0.0860196566988501	0.444916927236624
	Total lipids in medium VLDL	Cataracts	47	-0.0148413380736461	0.0232198762727998	0.522715434339787
Model95	Variation in diet	Cataracts	13	-0.119666698595327	0.258452958201117	0.643356105379182
	Phospholipids to total lipids ratio in medium VLDL	Cataracts	59	0.00527264448298467	0.0206094182632606	0.798076974456538
Model96	Oily fish intake	Cataracts	45	-0.0680729178342099	0.0856354056612973	0.426662612956979
	Phospholipids in medium VLDL	Cataracts	55	-0.00124372605887339	0.0234965579543312	0.957785875766517
Model97	Oily fish intake	Cataracts	46	-0.0772267075223072	0.0825287603883033	0.349399299679317
	Concentration of medium VLDL particles	Cataracts	50	-0.00483680666631818	0.0234520766396002	0.836601765966947
Model98	Variation in diet	Cataracts	12	-0.209096043369857	0.228743927194534	0.360661501387219
	Triglycerides to total lipids ratio in medium VLDL	Cataracts	65	-0.0289746809997839	0.0180441385787824	0.108325129393699
Model99	Oily fish intake	Cataracts	54	-0.0184132357685836	0.078155527832879	0.813745124781729
	Triglycerides in medium VLDL	Cataracts	54	-0.0205162105031194	0.0187561506541118	0.274025562678059
Model100	Variation in diet	Cataracts	13	-0.317810247012096	0.240956467780405	0.187184838295099
	Triglycerides in medium VLDL	Cataracts	58	-0.0221111390044707	0.0173221189572689	0.201789959128269
Model101	Oily fish intake	Cataracts	54	-0.00532681835993437	0.0768591659327526	0.944745873798843
	Ratio of monounsaturated fatty acids to total fatty acids	Cataracts	50	-0.0191295729308945	0.0181727822067837	0.292501590234474
Model102	Variation in diet	Cataracts	13	-0.209425832088858	0.215257233995486	0.330598227142888
	Ratio of monounsaturated fatty acids to total fatty acids	Cataracts	56	-0.0227195625063361	0.0151379757044729	0.13339894872
Model103	Oily fish intake	Cataracts	51	-0.00305412355717495	0.0801086811586087	0.969588216859403
	Monounsaturated fatty acids	Cataracts	53	-0.0302915670603685	0.0191612943260131	0.113907147980094
Model104	Variation in diet	Cataracts	14	-0.114418966827231	0.247285532168993	0.643579560069896
	Monounsaturated fatty acids	Cataracts	56	-0.0324401360044684	0.0191398425767034	0.0900942257841972
Model105	Oily fish intake	Cataracts	56	-0.0283423487278656	0.0849884511430871	0.738768431480277
	Ratio of omega-3 fatty acids to total fatty acids	Cataracts	31	0.0137984888144652	0.01751702667809	0.43086128720614
Model106	Oily fish intake	Cataracts	54	-0.0217425230431976	0.0811883424724401	0.788850569194152
	Omega-3 fatty acids	Cataracts	45	-0.00182739311899674	0.0159973946096788	0.909054939168206
Model107	Oily fish intake	Cataracts	55	-0.03553376475087	0.0815961324718969	0.663211554008706
	Ratio of omega-6 fatty acids to omega-3 fatty acids	Cataracts	31	-0.0135673107535105	0.0167624242630747	0.418291806773851
Model108	Variation in diet	Cataracts	14	-0.0683878387627749	0.279158948756968	0.806473360984591
	Phenylalanine	Cataracts	9	0.016160775804234	0.0562910025248009	0.774040798800073
Model109	Oily fish intake	Cataracts	55	-0.0286708587170104	0.0771809729396976	0.710283225109535
	Ratio of polyunsaturated fatty acids to monounsaturated fatty acids	Cataracts	47	0.0188130965779201	0.0201551371685432	0.350606014702662
Model110	Variation in diet	Cataracts	13	-0.253166431156963	0.25315503859158	0.317288729862469
	Ratio of polyunsaturated fatty acids to monounsaturated fatty acids	Cataracts	53	0.0135286586657082	0.0190113817097923	0.476707312261925
Model111	Oily fish intake	Cataracts	55	-0.0548467077715027	0.0767970772012037	0.47511772456856
	Ratio of polyunsaturated fatty acids to total fatty acids	Cataracts	40	0.0144891669342525	0.0245284089271876	0.554715006125294
Model112	Variation in diet	Cataracts	14	-0.0262186937244729	0.254226604176258	0.91785884625651
	Ratio of polyunsaturated fatty acids to total fatty acids	Cataracts	41	0.0140040773478344	0.0243469555183259	0.565164138239374
Model113	Oily fish intake	Cataracts	45	-0.0687384129437757	0.0848381311562546	0.417807903965244
	Free cholesterol to total lipids ratio in small HDL	Cataracts	66	-0.0227373354026468	0.0158420345835197	0.151214876432713
Model114	Variation in diet	Cataracts	13	-0.105809563856501	0.251146710606202	0.673531801241165
	Free cholesterol to total lipids ratio in small HDL	Cataracts	68	-0.0230082658628461	0.0152636701833059	0.131711357166533
Model115	Variation in diet	Cataracts	13	0.154778039789191	0.256723567914913	0.546576769063352
	Total lipids in small HDL	Cataracts	44	-0.012205110985029	0.0247664190147606	0.622147642274493
Model116	Oily fish intake	Cataracts	51	-0.0921218864725772	0.0818019019495057	0.260098543181522
	Triglycerides to total lipids ratio in small HDL	Cataracts	74	0.00055603645734089	0.0174908441880357	0.97463940652632
Model117	Variation in diet	Cataracts	13	-0.0350797851162292	0.271450262337499	0.897174878310352
	Triglycerides to total lipids ratio in small HDL	Cataracts	78	-0.00466960870597011	0.017570629423736	0.790422375230409
Model118	Oily fish intake	Cataracts	49	-0.0794554297164352	0.0788825817708484	0.313808869612972
	Triglycerides in small HDL	Cataracts	64	-0.015923755818779	0.0171571980172095	0.353350852471543
Model119	Variation in diet	Cataracts	12	-0.133030977960319	0.259529810291669	0.608241944181063
	Triglycerides in small HDL	Cataracts	66	-0.0188586096414294	0.0170274697499125	0.268060381134743
Model120	Oily fish intake	Cataracts	51	-0.0144342868453632	0.0870522392986423	0.868305074504155
	Cholesterol to total lipids ratio in small LDL	Cataracts	31	0.0183878833947619	0.03430543199879	0.591955088473556
Model121	Oily fish intake	Cataracts	54	-0.0875846037801417	0.0821712738550044	0.28647851600926
	Cholesteryl esters to total lipids ratio in small LDL	Cataracts	40	-0.012742919524863	0.0210682182991905	0.545284733605466
Model122	Oily fish intake	Cataracts	53	-0.0920452159938745	0.0815825710912102	0.259216008351015
	Phospholipids to total lipids ratio in small LDL	Cataracts	42	0.0156270612126418	0.0215149600554968	0.467633635934806
Model123	Variation in diet	Cataracts	15	0.0422169479379024	0.228530645831717	0.85343916107506
	Triglycerides to total lipids ratio in small LDL	Cataracts	60	-0.0120230584324506	0.0168990924049863	0.476798124342947
Model124	Oily fish intake	Cataracts	45	-0.0770644790479666	0.0871411180240752	0.376499679662069
	Cholesteryl esters in small VLDL	Cataracts	62	-0.0121352218347276	0.0219006583188059	0.579508314683724
Model125	Oily fish intake	Cataracts	46	-0.0608801973737008	0.0887966544980111	0.492956778855832
	Cholesterol in small VLDL	Cataracts	56	-0.00962435464344937	0.0235287146700371	0.682505029722111
Model126	Variation in diet	Cataracts	13	-0.0633622851236816	0.243353828608037	0.794577593181964
	Free cholesterol to total lipids ratio in small VLDL	Cataracts	66	0.0247293698505623	0.0195088972586424	0.204942815668005
Model127	Variation in diet	Cataracts	13	-0.162701018798459	0.248733862898344	0.513036505952985
	Phospholipids to total lipids ratio in small VLDL	Cataracts	64	0.0226040681247042	0.0202595495432688	0.264540241914052
Model128	Variation in diet	Cataracts	13	-0.101020140677506	0.260930288862355	0.698642385063982
	Triglycerides to total lipids ratio in small VLDL	Cataracts	55	-0.0221757264710429	0.020949328914773	0.289808806100986
Model129	Variation in diet	Cataracts	14	0.0899328479169594	0.243072518118409	0.711394702043462
	Triglycerides in small VLDL	Cataracts	66	-0.0245463743960816	0.0168095124829347	0.14421673997904
Model130	Oily fish intake	Cataracts	58	-0.0617589235331825	0.0814827767971912	0.448487874865302
	Ratio of saturated fatty acids to total fatty acids	Cataracts	24	0.0199552365639974	0.0403497469176727	0.620913092922878
Model131	Oily fish intake	Cataracts	53	-0.114038653916322	0.0740729141107035	0.123671072432718
	Ratio of triglycerides to phosphoglycerides	Cataracts	71	-0.0108702916512416	0.0169784956924997	0.522017363684735
Model132	Variation in diet	Cataracts	13	-0.216973650230965	0.234512385504844	0.354855693664806
	Ratio of triglycerides to phosphoglycerides	Cataracts	75	-0.0135840202649469	0.0163041882573482	0.404753710677592
Model133	Oily fish intake	Cataracts	57	-0.077573625399	0.0838406184875647	0.354835302785602
	Total concentration of branched-chain amino acids (leucine + isoleucine + valine)	Cataracts	11	0.0740462573303928	0.0556278428795841	0.183155898004569
Model134	Variation in diet	Cataracts	15	-0.0557698385345783	0.254261779819769	0.826385021908748
	Total concentration of branched-chain amino acids (leucine + isoleucine + valine)	Cataracts	14	0.0470264273362645	0.0487693149854195	0.334914277593757
Model135	Oily fish intake	Cataracts	51	-0.0230098549132917	0.0802360935744721	0.774283182697366
	Total triglycerides	Cataracts	60	-0.0161096990248005	0.0180382743594405	0.371812047927155
Model136	Variation in diet	Cataracts	13	-0.270090915628944	0.25368050438475	0.287016559084469
	Total triglycerides	Cataracts	63	-0.0180241738289375	0.0175204155859942	0.303595925756916
Model137	Variation in diet	Cataracts	15	0.154780115451942	0.270752436948058	0.567547890264029
	Tyrosine	Cataracts	34	-0.0119259097178132	0.0358604560730653	0.739463147983635
Model138	Oily fish intake	Cataracts	54	-0.0691835879369319	0.0841245435182677	0.410852232533492
	Degree of unsaturation	Cataracts	40	0.0143751363359829	0.018890545464794	0.446675050869556
Model139	Variation in diet	Cataracts	13	-0.246302564741622	0.272678412798429	0.366381962932881
	Degree of unsaturation	Cataracts	43	0.0171925197095819	0.0172715282175637	0.319529358741159
Model140	Oily fish intake	Cataracts	57	-0.0793280875229104	0.0870245410193379	0.362000405797584
	Valine	Cataracts	15	0.0542426621788112	0.0494791640828066	0.272959405206202
Model141	Variation in diet	Cataracts	15	-0.0662492829842104	0.280023494008044	0.8129789669077
	Valine	Cataracts	18	0.0330680385497937	0.0473968203430617	0.485374369951425
Model142	Oily fish intake	Cataracts	47	-0.0562488186788224	0.0897335529718005	0.530762379341183
	Cholesteryl esters in VLDL	Cataracts	52	-0.00856896929738326	0.0250446719651804	0.732239970563419
Model143	Oily fish intake	Cataracts	46	-0.0636143624877216	0.0826556615537119	0.441518788953829
	VLDL cholesterol	Cataracts	51	0.00100571021698709	0.022098836724998	0.963701087168885
Model144	Oily fish intake	Cataracts	47	-0.0373154203061507	0.0842226366064867	0.657724578638685
	Free cholesterol in VLDL	Cataracts	57	-0.0142458866008539	0.0203005946120051	0.482836795780516
Model145	Oily fish intake	Cataracts	47	-0.131459780476636	0.0799022762056894	0.099916820141711
	Total lipids in VLDL	Cataracts	57	-0.0177731153723047	0.0178097950111509	0.31830822157133
Model146	Oily fish intake	Cataracts	49	-0.0628803764608694	0.0833771424955383	0.450748323505293
	Phospholipids in VLDL	Cataracts	57	-0.0123418659373292	0.0198738124740873	0.534592061898678
Model147	Oily fish intake	Cataracts	46	-0.0309008753877044	0.0811782827081841	0.703459664674838
	Concentration of VLDL particles	Cataracts	55	-0.00816503471668427	0.0201202141329155	0.684880361788019
Model148	Oily fish intake	Cataracts	52	-0.00439304563934048	0.0786196745194348	0.955439650805094
	Average diameter for VLDL particles	Cataracts	62	-0.0157437439668107	0.0167851350128902	0.348266230364101
Model149	Variation in diet	Cataracts	13	-0.277402878790585	0.236131080484738	0.240081374183555
	Average diameter for VLDL particles	Cataracts	65	-0.0159551948662323	0.0156664044144816	0.308471873909889
Model150	Oily fish intake	Cataracts	49	-0.0241822992798279	0.0838057702300053	0.772924445103813
	Triglycerides in VLDL	Cataracts	57	-0.0147929779063974	0.0185522793448661	0.425237838114463
Model151	Variation in diet	Cataracts	13	-0.332399218573748	0.262658894036719	0.205686163343706
	Triglycerides in VLDL	Cataracts	61	-0.0172891870616136	0.0180266231593116	0.337512483985621
Model152	Oily fish intake	Cataracts	51	-0.100249889839935	0.082561509070051	0.224654226297371
	Cholesterol to total lipids ratio in very large HDL	Cataracts	40	0.0329702482833854	0.0200074535876724	0.0993735471645329
Model153	Oily fish intake	Cataracts	49	-0.138248478313854	0.0794441801020611	0.0818245329148354
	Cholesteryl esters in very large HDL	Cataracts	79	-0.0112453900465695	0.0179827118121051	0.531744975163303
Model154	Variation in diet	Cataracts	12	-0.313382581674178	0.230216863926333	0.173434868689825
	Cholesterol in very large HDL	Cataracts	83	-0.0172659963452477	0.0164655050860406	0.294354769648864
Model155	Oily fish intake	Cataracts	50	-0.140207656732588	0.0789670011641754	0.0758117177092077
	Cholesterol in very large HDL	Cataracts	76	-0.0153171509784086	0.0181301374069647	0.398197538709453
Model156	Variation in diet	Cataracts	12	-0.313382581674178	0.230216863926333	0.173434868689825
	Cholesterol in very large HDL	Cataracts	83	-0.0172659963452477	0.0164655050860406	0.294354769648864
Model157	Oily fish intake	Cataracts	52	-0.0665236665728947	0.0780322889888754	0.393928532485053
	Free cholesterol to total lipids ratio in very large HDL	Cataracts	68	0.0346367385585658	0.0190872432280526	0.0695771282658297
Model158	Variation in diet	Cataracts	12	-0.0875003752374508	0.272139994091042	0.747811000650447
	Free cholesterol to total lipids ratio in very large HDL	Cataracts	76	0.0254882584540977	0.0194577354152855	0.190219741496721
Model159	Oily fish intake	Cataracts	51	-0.127456851411257	0.0782512112168563	0.103351904666373
	Free cholesterol in very large HDL	Cataracts	64	-0.00052470919326572	0.01913433069005	0.978122835543866
Model160	Variation in diet	Cataracts	13	-0.112641391928528	0.229946438040691	0.624233493527629
	Free cholesterol in very large HDL	Cataracts	70	-0.00516998738996864	0.0174759272245506	0.767356247289183
Model161	Oily fish intake	Cataracts	50	-0.13472984445485	0.0772823866062642	0.0812734095783249
	Total lipids in very large HDL	Cataracts	72	-0.0130887035372352	0.0180020774281908	0.46718535175784
Model162	Variation in diet	Cataracts	13	-0.00762667111687883	0.232806180620158	0.973866179787155
	Total lipids in very large HDL	Cataracts	76	-0.0149505003679333	0.0170335672361715	0.380102133847256
Model163	Oily fish intake	Cataracts	55	-0.101249975673889	0.0777127146735411	0.192617341184788
	Phospholipids to total lipids ratio in very large HDL	Cataracts	59	-0.00401151637762698	0.0210339535082651	0.848747920054005
Model164	Variation in diet	Cataracts	13	-0.0116823136237894	0.247215263020767	0.962309488666917
	Phospholipids to total lipids ratio in very large HDL	Cataracts	64	-0.00615717085356587	0.0198099930127077	0.755944033727006
Model165	Oily fish intake	Cataracts	51	-0.145855781799103	0.076109290843589	0.0553143063983296
	Phospholipids in very large HDL	Cataracts	71	-0.0110306316630875	0.0177985351434154	0.535422779834172
Model166	Variation in diet	Cataracts	13	-0.0288652539524501	0.227155314606428	0.898882806929502
	Phospholipids in very large HDL	Cataracts	74	-0.0112339645046106	0.0165709044949704	0.497814117592583
Model167	Variation in diet	Cataracts	13	-0.210431784941504	0.261597567119237	0.421160038051748
	Concentration of very large HDL particles	Cataracts	88	-0.0169682142613485	0.0185571059000773	0.3605181195425
Model168	Oily fish intake	Cataracts	50	-0.0946064235287874	0.0763305069718213	0.215185796380773
	Triglycerides to total lipids ratio in very large HDL	Cataracts	64	-0.0206859401358606	0.0176559594374144	0.241352727261929
Model169	Variation in diet	Cataracts	12	-0.266397503572594	0.24383249465978	0.274594467878203
	Triglycerides to total lipids ratio in very large HDL	Cataracts	66	-0.0248863608275774	0.0171214701595184	0.146080054332446
Model170	Variation in diet	Cataracts	13	-0.120250987635047	0.266904368267815	0.652321406273996
	Cholesterol to total lipids ratio in very large VLDL	Cataracts	64	0.0273953543910073	0.0212085731417494	0.196457129514115
Model171	Variation in diet	Cataracts	14	-0.0738556434914494	0.25118810566212	0.76873861531237
	Cholesteryl esters to total lipids ratio in very large VLDL	Cataracts	65	0.0282487161199107	0.0205212218934677	0.168647979587347
Model172	Oily fish intake	Cataracts	48	-0.0376303069224852	0.0878164389617328	0.668279152855408
	Cholesteryl esters in very large VLDL	Cataracts	60	-0.0155218947390205	0.0211435828184919	0.462876535569058
Model173	Oily fish intake	Cataracts	46	-0.0863857608660258	0.0788050083614097	0.272992865830063
	Cholesterol in very large VLDL	Cataracts	54	-0.0135389185135328	0.0176170023411108	0.442181688489567
Model174	Variation in diet	Cataracts	13	-0.199803506932164	0.266315778764551	0.45310393780676
	Free cholesterol to total lipids ratio in very large VLDL	Cataracts	54	0.0184022790442874	0.0231129297522531	0.42592172204537
Model175	Oily fish intake	Cataracts	47	-0.13344283784199	0.0765423828773281	0.0812663965519531
	Free cholesterol in very large VLDL	Cataracts	48	-0.0123890543220207	0.017125562967207	0.469419034133565
Model176	Oily fish intake	Cataracts	49	-0.102143366504215	0.0802216735444821	0.202924387587622
	Total lipids in very large VLDL	Cataracts	54	-0.017361854623921	0.0183134997375759	0.34311119459255
Model177	Variation in diet	Cataracts	13	-0.318219531977166	0.269381795885654	0.237485312011538
	Total lipids in very large VLDL	Cataracts	59	-0.020371451996752	0.0187728173156743	0.277852175455381
Model178	Oily fish intake	Cataracts	47	-0.106700816556249	0.0837871194112391	0.2028494762788
	Phospholipids to total lipids ratio in very large VLDL	Cataracts	46	-0.00413504787840279	0.0272873816684333	0.879552128288634
Model179	Oily fish intake	Cataracts	49	-0.0880150351656093	0.0800728336769381	0.271686413524852
	Phospholipids in very large VLDL	Cataracts	52	-0.0119572745161581	0.0183503868138178	0.514653534728036
Model180	Variation in diet	Cataracts	13	-0.294724936613457	0.268970912802452	0.273188099132435
	Phospholipids in very large VLDL	Cataracts	57	-0.0148460217239587	0.0188425714120136	0.430756452044052
Model181	Oily fish intake	Cataracts	51	-0.114104354890311	0.0789920043533793	0.148596939981518
	Concentration of very large VLDL particles	Cataracts	55	-0.0171540881738916	0.0181083351352706	0.343484178223725
Model182	Variation in diet	Cataracts	13	-0.320475835135135	0.267325755680436	0.230597401799777
	Concentration of very large VLDL particles	Cataracts	60	-0.0209023613003356	0.0184913041201438	0.258312471800518
Model183	Oily fish intake	Cataracts	48	-0.089205007779603	0.0786438839507784	0.256672727015032
	Triglycerides in very large VLDL	Cataracts	61	-0.0123579952608219	0.0173096150104101	0.475265399131843
Model184	Variation in diet	Cataracts	13	-0.347930008094013	0.240785118572452	0.1484631214462
	Triglycerides in very large VLDL	Cataracts	66	-0.0155911164730677	0.0168446228309242	0.354662115997247
Model185	Variation in diet	Cataracts	14	0.0104136493730715	0.254401098734717	0.967348528376405
	Cholesterol to total lipids ratio in very small VLDL	Cataracts	62	0.0141399238677215	0.0196890736793972	0.472658052327464
Model186	Variation in diet	Cataracts	14	0.0594193748149576	0.270034549979921	0.82583719795596
	Cholesteryl esters to total lipids ratio in very small VLDL	Cataracts	67	0.00486123748302603	0.0208711626051663	0.815826270252863
Model187	Variation in diet	Cataracts	13	-0.0968672162438557	0.218567119967382	0.657626807927814
	Free cholesterol to total lipids ratio in very small VLDL	Cataracts	45	0.0346774090510971	0.0191978018146713	0.0708680794578322
Model188	Variation in diet	Cataracts	13	-0.0700017141983145	0.249395950903534	0.778951978661467
	Triglycerides to total lipids ratio in very small VLDL	Cataracts	64	-0.0148385928720927	0.0190878723282849	0.436932671765275
Model189	Oily fish intake	Cataracts	48	-0.109899912923044	0.0756994647763742	0.146559318366921
	Cholesteryl esters in chylomicrons and extremely large VLDL	Cataracts	55	-0.0116736233521661	0.0160310786845842	0.466499112802358
Model190	Oily fish intake	Cataracts	46	-0.124833779636803	0.0820729505080106	0.12825732424251
	Cholesterol in chylomicrons and extremely large VLDL	Cataracts	54	-0.00530749442660205	0.017192536165034	0.757542729763587
Model191	Variation in diet	Cataracts	13	-0.256058606217062	0.274463881397651	0.350850435154801
	Cholesterol in chylomicrons and extremely large VLDL	Cataracts	57	-0.00891906722374068	0.0184071156262863	0.627999468292164
Model192	Oily fish intake	Cataracts	54	-0.128937188270582	0.0865489746848999	0.136287389310858
	Free cholesterol to total lipids ratio in chylomicrons and extremely large VLDL	Cataracts	25	0.00592006609658288	0.0266551666156078	0.824237393195658
Model193	Oily fish intake	Cataracts	47	-0.122841409028066	0.08011964942197	0.125220550884633
	Free cholesterol in chylomicrons and extremely large VLDL	Cataracts	58	-0.00255514497615593	0.0168618547184475	0.879554460415292
Model194	Variation in diet	Cataracts	14	-0.280471409736581	0.249998649200228	0.261908489804625
	Free cholesterol in chylomicrons and extremely large VLDL	Cataracts	58	-0.00411359412304119	0.0173313307275793	0.812385151488494
Model195	Oily fish intake	Cataracts	52	-0.0967263552997235	0.077457111765099	0.211748086147422
	Total lipids in chylomicrons and extremely large VLDL	Cataracts	52	-0.0148970377267038	0.0179712873203205	0.407140915935068
Model196	Variation in diet	Cataracts	13	-0.130751800054874	0.276202324353566	0.635933977107505
	Phospholipids to total lipids ratio in chylomicrons and extremely large VLDL	Cataracts	39	-0.00780490526469317	0.0212399739049841	0.713273660267029
Model197	Oily fish intake	Cataracts	50	-0.140541370787461	0.0794737574670429	0.0769941026531761
	Phospholipids in chylomicrons and extremely large VLDL	Cataracts	60	-0.0116188860723027	0.0173922114659467	0.504100971890269
Model198	Variation in diet	Cataracts	14	-0.279392069899944	0.224002571595694	0.212297887837026
	Concentration of chylomicrons and extremely large VLDL particles	Cataracts	54	-0.0113802134589362	0.0157765924785256	0.470703228089116
Model199	Oily fish intake	Cataracts	52	-0.0987075575774469	0.0730332406759952	0.176521588682419
	Concentration of chylomicrons and extremely large VLDL particles	Cataracts	52	-0.0138937304058486	0.0168581871813311	0.409852464647975
Model200	Variation in diet	Cataracts	14	-0.279392069899944	0.224002571595694	0.212297887837026
	Concentration of chylomicrons and extremely large VLDL particles	Cataracts	54	-0.0113802134589362	0.0157765924785256	0.470703228089116
Model201	Oily fish intake	Cataracts	53	-0.0644023116787203	0.0766904658733822	0.401037655828647
	Triglycerides in chylomicrons and extremely large VLDL	Cataracts	46	-0.0135959958515672	0.0181707063158009	0.454317181577146
