# Supplementary material for: Dietary-related characteristics and cataract risk: evidence from a mendelian randomization study
Source: Exp Biol Med (Maywood). 2025 Aug 4;250:10544. doi: 10.3389/ebm.2025.10544 (PMC12358322; doi:10.3389/ebm.2025.10544)
Supplement: Supplementary file 6 [file DataSheet11.csv]

id.exposure	id.outcome	exposure	outcome	snp_r2.exposure	snp_r2.outcome	correct_causal_direction	steiger_pval
ukb-b-2209	met-d-Acetate	Oily fish intake	Acetate	0.010125706466083	0.00234538856784473	TRUE	0.00000000000000000000000000000000000000000000000000000000403208170227726
ukb-b-2209	met-d-Acetoacetate	Oily fish intake	Acetoacetate	0.010125706466083	0.00180939191552873	TRUE	0.00000000000000000000000000000000000000000000000000000000000000000000028647280622425
ukb-b-2209	met-d-Acetone	Oily fish intake	Acetone	0.010125706466083	0.00163328818696623	TRUE	0.00000000000000000000000000000000000000000000000000000000000000000000000000242687485868989
ukb-b-2209	met-d-Ala	Oily fish intake	Alanine	0.010125706466083	0.00339156714953295	TRUE	0.0000000000000000000000000000000000000249415953274277
ukb-b-2209	met-d-Albumin	Oily fish intake	Albumin	0.010125706466083	0.00285362975708114	TRUE	0.0000000000000000000000000000000000000000000000440679620104287
ukb-b-2209	met-d-ApoA1	Oily fish intake	Apolipoprotein A1	0.010125706466083	0.00336122498631691	TRUE	0.00000000000000000000000000000000000000881052437855551
ukb-b-2209	met-d-ApoB	Oily fish intake	Apolipoprotein B	0.010125706466083	0.00295543325258054	TRUE	0.00000000000000000000000000000000000000000000268027450736759
ukb-b-2209	met-d-ApoB_by_ApoA1	Oily fish intake	Ratio of apolipoprotein B to apolipoprotein A1	0.010125706466083	0.00222277005186953	TRUE	0.00000000000000000000000000000000000000000000000000000000000708635215475852
ukb-b-2209	met-d-bOHbutyrate	Oily fish intake	3-Hydroxybutyrate	0.010125706466083	0.0015353370001083	TRUE	0.0000000000000000000000000000000000000000000000000000000000000000000000000000141889946750379
ukb-b-2209	met-d-Cholines	Oily fish intake	Total cholines	0.010125706466083	0.0046342021731587	TRUE	0.0000000000000000000000262886552095745
ukb-b-2209	met-d-Citrate	Oily fish intake	Citrate	0.010125706466083	0.00181008818211846	TRUE	0.00000000000000000000000000000000000000000000000000000000000000000000030305265734426
ukb-b-2209	met-d-Clinical_LDL_C	Oily fish intake	Clinical LDL cholesterol	0.010125706466083	0.00250736281582077	TRUE	0.0000000000000000000000000000000000000000000000000000103005055697785
ukb-b-2209	met-d-Creatinine	Oily fish intake	Creatinine	0.010125706466083	0.00248479965615873	TRUE	0.000000000000000000000000000000000000000000000000000247642820351825
ukb-b-2209	met-d-DHA	Oily fish intake	Docosahexaenoic acid	0.010125706466083	0.00569647734890264	TRUE	0.0000000000000147708226194149
ukb-b-2209	met-d-DHA_pct	Oily fish intake	Ratio of docosahexaenoic acid to total fatty acids	0.010125706466083	0.00559832091416102	TRUE	0.00000000000000305267841092426
ukb-b-2209	met-d-Gln	Oily fish intake	Glutamine	0.010125706466083	0.00493131755016893	TRUE	0.0000000000000000000164786896524781
ukb-b-2209	met-d-Glucose	Oily fish intake	Glucose	0.010125706466083	0.00200268904536353	TRUE	0.0000000000000000000000000000000000000000000000000000000000000000444766828757046
ukb-b-2209	met-d-Gly	Oily fish intake	Glycine	0.010125706466083	0.00218648121506633	TRUE	0.00000000000000000000000000000000000000000000000000000000000113456410224394
ukb-b-2209	met-d-GlycA	Oily fish intake	Glycoprotein acetyls	0.010125706466083	0.00774733834906537	TRUE	0.000113465172616287
ukb-b-2209	met-d-HDL_C	Oily fish intake	HDL cholesterol	0.010125706466083	0.00301996383946426	TRUE	0.000000000000000000000000000000000000000000033781155705005
ukb-b-2209	met-d-HDL_CE	Oily fish intake	Cholesteryl esters in HDL	0.010125706466083	0.00299150880546267	TRUE	0.0000000000000000000000000000000000000000000111321653885357
ukb-b-2209	met-d-HDL_FC	Oily fish intake	Free cholesterol in HDL	0.010125706466083	0.00309824876442507	TRUE	0.000000000000000000000000000000000000000000675736748604927
ukb-b-2209	met-d-HDL_L	Oily fish intake	Total lipids in HDL	0.010125706466083	0.00309877096930146	TRUE	0.000000000000000000000000000000000000000000689183004830696
ukb-b-2209	met-d-HDL_P	Oily fish intake	Concentration of HDL particles	0.010125706466083	0.00387289416165363	TRUE	0.0000000000000000000000000000000906553061662338
ukb-b-2209	met-d-HDL_PL	Oily fish intake	Phospholipids in HDL	0.010125706466083	0.00316598130298025	TRUE	0.00000000000000000000000000000000000000000844260518864752
ukb-b-2209	met-d-HDL_size	Oily fish intake	Average diameter for HDL particles	0.010125706466083	0.00443416973510881	TRUE	0.000000000000000000000000244427736276756
ukb-b-2209	met-d-HDL_TG	Oily fish intake	Triglycerides in HDL	0.010125706466083	0.0071894212031457	TRUE	0.00000125464986748841
ukb-b-2209	met-d-His	Oily fish intake	Histidine	0.010125706466083	0.00213438502057881	TRUE	0.000000000000000000000000000000000000000000000000000000000000072548578141566
ukb-b-2209	met-d-IDL_C	Oily fish intake	Cholesterol in IDL	0.010125706466083	0.0023493045352458	TRUE	0.00000000000000000000000000000000000000000000000000000000477039984796805
ukb-b-2209	met-d-IDL_C_pct	Oily fish intake	Cholesterol to total lipids ratio in IDL	0.010125706466083	0.00425169743261834	TRUE	0.00000000000000000000000000267032617406337
ukb-b-2209	met-d-IDL_CE	Oily fish intake	Cholesteryl esters in IDL	0.010125706466083	0.00228190565029539	TRUE	0.000000000000000000000000000000000000000000000000000000000155089105290181
ukb-b-2209	met-d-IDL_CE_pct	Oily fish intake	Cholesteryl esters to total lipids ratio in IDL	0.010125706466083	0.00311264246896506	TRUE	0.00000000000000000000000000000000000000000116159337959331
ukb-b-2209	met-d-IDL_FC	Oily fish intake	Free cholesterol in IDL	0.010125706466083	0.00250419517764419	TRUE	0.0000000000000000000000000000000000000000000000000000088731064432348
ukb-b-2209	met-d-IDL_FC_pct	Oily fish intake	Free cholesterol to total lipids ratio in IDL	0.010125706466083	0.00386004741857151	TRUE	0.0000000000000000000000000000000624815229359174
ukb-b-2209	met-d-IDL_L	Oily fish intake	Total lipids in IDL	0.010125706466083	0.00239758297457816	TRUE	0.0000000000000000000000000000000000000000000000000000000524237151991234
ukb-b-2209	met-d-IDL_P	Oily fish intake	Concentration of IDL particles	0.010125706466083	0.00209934030525704	TRUE	0.00000000000000000000000000000000000000000000000000000000000000876901542836945
ukb-b-2209	met-d-IDL_PL	Oily fish intake	Phospholipids in IDL	0.010125706466083	0.00248083829054759	TRUE	0.0000000000000000000000000000000000000000000000000000029368786212005
ukb-b-2209	met-d-IDL_PL_pct	Oily fish intake	Phospholipids to total lipids ratio in IDL	0.010125706466083	0.00152984280820539	TRUE	0.00000000000000000000000000000000000000000000000000000000000000000000000000000153881195381526
ukb-b-2209	met-d-IDL_TG	Oily fish intake	Triglycerides in IDL	0.010125706466083	0.00681100052305257	TRUE	0.0000000306144866828541
ukb-b-2209	met-d-IDL_TG_pct	Oily fish intake	Triglycerides to total lipids ratio in IDL	0.010125706466083	0.00592884992212932	TRUE	0.00000000000049563411062402
ukb-b-2209	met-d-Ile	Oily fish intake	Isoleucine	0.010125706466083	0.00265614713807327	TRUE	0.00000000000000000000000000000000000000000000000000929687406023067
ukb-b-2209	met-d-L_HDL_C	Oily fish intake	Cholesterol in large HDL	0.010125706466083	0.00465006026247405	TRUE	0.0000000000000000000000365065577729276
ukb-b-2209	met-d-L_HDL_C_pct	Oily fish intake	Cholesterol to total lipids ratio in large HDL	0.010125706466083	0.00649857840763608	TRUE	0.000000000919213281318864
ukb-b-2209	met-d-L_HDL_CE	Oily fish intake	Cholesteryl esters in large HDL	0.010125706466083	0.00473081680552036	TRUE	0.000000000000000000000217244219931662
ukb-b-2209	met-d-L_HDL_CE_pct	Oily fish intake	Cholesteryl esters to total lipids ratio in large HDL	0.010125706466083	0.00586886268509114	TRUE	0.000000000000204704012197972
ukb-b-2209	met-d-L_HDL_FC	Oily fish intake	Free cholesterol in large HDL	0.010125706466083	0.00431076330327544	TRUE	0.0000000000000000000000000118695991874513
ukb-b-2209	met-d-L_HDL_FC_pct	Oily fish intake	Free cholesterol to total lipids ratio in large HDL	0.010125706466083	0.00504356789745212	TRUE	0.000000000000000000141343750616698
ukb-b-2209	met-d-L_HDL_L	Oily fish intake	Total lipids in large HDL	0.010125706466083	0.00395320662198442	TRUE	0.00000000000000000000000000000089611671455301
ukb-b-2209	met-d-L_HDL_P	Oily fish intake	Concentration of large HDL particles	0.010125706466083	0.00400605667794581	TRUE	0.0000000000000000000000000000039152444166912
ukb-b-2209	met-d-L_HDL_PL	Oily fish intake	Phospholipids in large HDL	0.010125706466083	0.00364355186369815	TRUE	0.0000000000000000000000000000000000921096863436335
ukb-b-2209	met-d-L_HDL_PL_pct	Oily fish intake	Phospholipids to total lipids ratio in large HDL	0.010125706466083	0.00514383954617031	TRUE	0.000000000000000000983173353492441
ukb-b-2209	met-d-L_HDL_TG	Oily fish intake	Triglycerides in large HDL	0.010125706466083	0.00370317842031975	TRUE	0.000000000000000000000000000000000581878662962102
ukb-b-2209	met-d-L_HDL_TG_pct	Oily fish intake	Triglycerides to total lipids ratio in large HDL	0.010125706466083	0.00583055018392207	TRUE	0.000000000000115250639289238
ukb-b-2209	met-d-L_LDL_C	Oily fish intake	Cholesterol in large LDL	0.010125706466083	0.00275978760395819	TRUE	0.000000000000000000000000000000000000000000000000847060080808925
ukb-b-2209	met-d-L_LDL_C_pct	Oily fish intake	Cholesterol to total lipids ratio in large LDL	0.010125706466083	0.00333858988637447	TRUE	0.00000000000000000000000000000000000000403203706645508
ukb-b-2209	met-d-L_LDL_CE	Oily fish intake	Cholesteryl esters in large LDL	0.010125706466083	0.00304179186689237	TRUE	0.0000000000000000000000000000000000000000000785503371451412
ukb-b-2209	met-d-L_LDL_CE_pct	Oily fish intake	Cholesteryl esters to total lipids ratio in large LDL	0.010125706466083	0.00364254296286464	TRUE	0.0000000000000000000000000000000000892525722424373
ukb-b-2209	met-d-L_LDL_FC	Oily fish intake	Free cholesterol in large LDL	0.010125706466083	0.00235576504882363	TRUE	0.00000000000000000000000000000000000000000000000000000000659234579015009
ukb-b-2209	met-d-L_LDL_FC_pct	Oily fish intake	Free cholesterol to total lipids ratio in large LDL	0.010125706466083	0.00771350650422252	TRUE	0.0000890412826884956
ukb-b-2209	met-d-L_LDL_L	Oily fish intake	Total lipids in large LDL	0.010125706466083	0.0029308069947552	TRUE	0.00000000000000000000000000000000000000000000100311334686302
ukb-b-2209	met-d-L_LDL_P	Oily fish intake	Concentration of large LDL particles	0.010125706466083	0.00283701599853852	TRUE	0.0000000000000000000000000000000000000000000000218753201615146
ukb-b-2209	met-d-L_LDL_PL	Oily fish intake	Phospholipids in large LDL	0.010125706466083	0.00266062004345524	TRUE	0.000000000000000000000000000000000000000000000000011311884043451
ukb-b-2209	met-d-L_LDL_PL_pct	Oily fish intake	Phospholipids to total lipids ratio in large LDL	0.010125706466083	0.00406311872605083	TRUE	0.0000000000000000000000000000186940523650666
ukb-b-2209	met-d-L_LDL_TG	Oily fish intake	Triglycerides in large LDL	0.010125706466083	0.00738137078623891	TRUE	0.00000669636275978665
ukb-b-2209	met-d-L_LDL_TG_pct	Oily fish intake	Triglycerides to total lipids ratio in large LDL	0.010125706466083	0.00466728169874257	TRUE	0.0000000000000000000000536135179256014
ukb-b-2209	met-d-L_VLDL_C	Oily fish intake	Cholesterol in large VLDL	0.010125706466083	0.00604640287758805	TRUE	0.00000000000265970943692699
ukb-b-2209	met-d-L_VLDL_C_pct	Oily fish intake	Cholesterol to total lipids ratio in large VLDL	0.010125706466083	0.00363679123863182	TRUE	0.0000000000000000000000000000000000749982618474703
ukb-b-2209	met-d-L_VLDL_CE	Oily fish intake	Cholesteryl esters in large VLDL	0.010125706466083	0.00510862658350617	TRUE	0.000000000000000000501176599971291
ukb-b-2209	met-d-L_VLDL_CE_pct	Oily fish intake	Cholesteryl esters to total lipids ratio in large VLDL	0.010125706466083	0.00492850455390626	TRUE	0.000000000000000000014130432565833
ukb-b-2209	met-d-L_VLDL_FC	Oily fish intake	Free cholesterol in large VLDL	0.010125706466083	0.00683518507966469	TRUE	0.0000000394800692093987
ukb-b-2209	met-d-L_VLDL_FC_pct	Oily fish intake	Free cholesterol to total lipids ratio in large VLDL	0.010125706466083	0.0021624617059849	TRUE	0.000000000000000000000000000000000000000000000000000000000000284119310712362
ukb-b-2209	met-d-L_VLDL_L	Oily fish intake	Total lipids in large VLDL	0.010125706466083	0.00681505789983822	TRUE	0.0000000319543152264972
ukb-b-2209	met-d-L_VLDL_P	Oily fish intake	Concentration of large VLDL particles	0.010125706466083	0.00705618858479226	TRUE	0.000000361810151102469
ukb-b-2209	met-d-L_VLDL_PL	Oily fish intake	Phospholipids in large VLDL	0.010125706466083	0.00704449439767496	TRUE	0.000000323345913440797
ukb-b-2209	met-d-L_VLDL_PL_pct	Oily fish intake	Phospholipids to total lipids ratio in large VLDL	0.010125706466083	0.00510611305318794	TRUE	0.00000000000000000047896981236252
ukb-b-2209	met-d-L_VLDL_TG	Oily fish intake	Triglycerides in large VLDL	0.010125706466083	0.00683340420249595	TRUE	0.0000000387507398775345
ukb-b-2209	met-d-L_VLDL_TG_pct	Oily fish intake	Triglycerides to total lipids ratio in large VLDL	0.010125706466083	0.00226321069195168	TRUE	0.0000000000000000000000000000000000000000000000000000000000595443736915772
ukb-b-2209	met-d-LA	Oily fish intake	Linoleic acid	0.010125706466083	0.00397609480045347	TRUE	0.00000000000000000000000000000176570276589654
ukb-b-2209	met-d-LA_pct	Oily fish intake	Ratio of linoleic acid to total fatty acids	0.010125706466083	0.00576722859111594	TRUE	0.0000000000000445580271336248
ukb-b-2209	met-d-Lactate	Oily fish intake	Lactate	0.010125706466083	0.00191180548350291	TRUE	0.000000000000000000000000000000000000000000000000000000000000000000218787976131021
ukb-b-2209	met-d-LDL_C	Oily fish intake	LDL cholesterol	0.010125706466083	0.00300058250835443	TRUE	0.0000000000000000000000000000000000000000000158799423509638
ukb-b-2209	met-d-LDL_CE	Oily fish intake	Cholesteryl esters in LDL	0.010125706466083	0.00340747560758875	TRUE	0.0000000000000000000000000000000000000427002728248824
ukb-b-2209	met-d-LDL_FC	Oily fish intake	Free cholesterol in LDL	0.010125706466083	0.00234004979769216	TRUE	0.00000000000000000000000000000000000000000000000000000000299683716470515
ukb-b-2209	met-d-LDL_L	Oily fish intake	Total lipids in LDL	0.010125706466083	0.00322387757947873	TRUE	0.0000000000000000000000000000000000000000697030837814309
ukb-b-2209	met-d-LDL_P	Oily fish intake	Concentration of LDL particles	0.010125706466083	0.00302087964749116	TRUE	0.0000000000000000000000000000000000000000000350032357076892
ukb-b-2209	met-d-LDL_PL	Oily fish intake	Phospholipids in LDL	0.010125706466083	0.00289757217063098	TRUE	0.000000000000000000000000000000000000000000000262532835308386
ukb-b-2209	met-d-LDL_size	Oily fish intake	Average diameter for LDL particles	0.010125706466083	0.00299550378838091	TRUE	0.000000000000000000000000000000000000000000013018592846008
ukb-b-2209	met-d-LDL_TG	Oily fish intake	Triglycerides in LDL	0.010125706466083	0.00793757406571906	TRUE	0.000413445309186983
ukb-b-2209	met-d-Leu	Oily fish intake	Leucine	0.010125706466083	0.00291867563585222	TRUE	0.000000000000000000000000000000000000000000000617870858974647
ukb-b-2209	met-d-M_HDL_C	Oily fish intake	Cholesterol in medium HDL	0.010125706466083	0.00288317519037921	TRUE	0.000000000000000000000000000000000000000000000146144212477202
ukb-b-2209	met-d-M_HDL_C_pct	Oily fish intake	Cholesterol to total lipids ratio in medium HDL	0.010125706466083	0.00451843523145662	TRUE	0.00000000000000000000000179940240438713
ukb-b-2209	met-d-M_HDL_CE	Oily fish intake	Cholesteryl esters in medium HDL	0.010125706466083	0.00278411744193506	TRUE	0.00000000000000000000000000000000000000000000000238321137612729
ukb-b-2209	met-d-M_HDL_CE_pct	Oily fish intake	Cholesteryl esters to total lipids ratio in medium HDL	0.010125706466083	0.00448173356502259	TRUE	0.00000000000000000000000075938029063816
ukb-b-2209	met-d-M_HDL_FC	Oily fish intake	Free cholesterol in medium HDL	0.010125706466083	0.00322102190457236	TRUE	0.0000000000000000000000000000000000000000628739630352343
ukb-b-2209	met-d-M_HDL_FC_pct	Oily fish intake	Free cholesterol to total lipids ratio in medium HDL	0.010125706466083	0.00338542356352503	TRUE	0.0000000000000000000000000000000000000201832339394338
ukb-b-2209	met-d-M_HDL_L	Oily fish intake	Total lipids in medium HDL	0.010125706466083	0.00355295910128626	TRUE	0.00000000000000000000000000000000000520766455525059
ukb-b-2209	met-d-M_HDL_P	Oily fish intake	Concentration of medium HDL particles	0.010125706466083	0.00327282984211668	TRUE	0.000000000000000000000000000000000000000401741070127197
ukb-b-2209	met-d-M_HDL_PL	Oily fish intake	Phospholipids in medium HDL	0.010125706466083	0.00390895110722991	TRUE	0.000000000000000000000000000000255498518066017
ukb-b-2209	met-d-M_HDL_PL_pct	Oily fish intake	Phospholipids to total lipids ratio in medium HDL	0.010125706466083	0.00335883154369553	TRUE	0.00000000000000000000000000000000000000811393222368177
ukb-b-2209	met-d-M_HDL_TG	Oily fish intake	Triglycerides in medium HDL	0.010125706466083	0.00714367362703889	TRUE	0.000000824899591575726
ukb-b-2209	met-d-M_HDL_TG_pct	Oily fish intake	Triglycerides to total lipids ratio in medium HDL	0.010125706466083	0.00516380475560894	TRUE	0.00000000000000000143563296837653
ukb-b-2209	met-d-M_LDL_C	Oily fish intake	Cholesterol in medium LDL	0.010125706466083	0.00369795619664096	TRUE	0.000000000000000000000000000000000495864450002178
ukb-b-2209	met-d-M_LDL_C_pct	Oily fish intake	Cholesterol to total lipids ratio in medium LDL	0.010125706466083	0.00237790413248381	TRUE	0.000000000000000000000000000000000000000000000000000000019845926211611
ukb-b-2209	met-d-M_LDL_CE	Oily fish intake	Cholesteryl esters in medium LDL	0.010125706466083	0.00426965218621335	TRUE	0.00000000000000000000000000421537195996953
ukb-b-2209	met-d-M_LDL_CE_pct	Oily fish intake	Cholesteryl esters to total lipids ratio in medium LDL	0.010125706466083	0.00410466276208089	TRUE	0.0000000000000000000000000000572802649016749
ukb-b-2209	met-d-M_LDL_FC	Oily fish intake	Free cholesterol in medium LDL	0.010125706466083	0.0024842472949677	TRUE	0.00000000000000000000000000000000000000000000000000000345340505671393
ukb-b-2209	met-d-M_LDL_FC_pct	Oily fish intake	Free cholesterol to total lipids ratio in medium LDL	0.010125706466083	0.00719202838339188	TRUE	0.00000128469053462777
ukb-b-2209	met-d-M_LDL_L	Oily fish intake	Total lipids in medium LDL	0.010125706466083	0.00396831842285278	TRUE	0.00000000000000000000000000000136970223358606
ukb-b-2209	met-d-M_LDL_P	Oily fish intake	Concentration of medium LDL particles	0.010125706466083	0.00332575271310765	TRUE	0.00000000000000000000000000000000000000258109637621781
ukb-b-2209	met-d-M_LDL_PL	Oily fish intake	Phospholipids in medium LDL	0.010125706466083	0.00362608318597117	TRUE	0.000000000000000000000000000000000053296787325747
ukb-b-2209	met-d-M_LDL_PL_pct	Oily fish intake	Phospholipids to total lipids ratio in medium LDL	0.010125706466083	0.0032455115824633	TRUE	0.000000000000000000000000000000000000000151721464340005
ukb-b-2209	met-d-M_LDL_TG	Oily fish intake	Triglycerides in medium LDL	0.010125706466083	0.00857742059626944	TRUE	0.014127255613966
ukb-b-2209	met-d-M_LDL_TG_pct	Oily fish intake	Triglycerides to total lipids ratio in medium LDL	0.010125706466083	0.00444269168381579	TRUE	0.000000000000000000000000299862535326094
ukb-b-2209	met-d-M_VLDL_C	Oily fish intake	Cholesterol in medium VLDL	0.010125706466083	0.00252807194249468	TRUE	0.0000000000000000000000000000000000000000000000000000271899478760236
ukb-b-2209	met-d-M_VLDL_C_pct	Oily fish intake	Cholesterol to total lipids ratio in medium VLDL	0.010125706466083	0.00607044803196159	TRUE	0.00000000000371891017541185
ukb-b-2209	met-d-M_VLDL_CE	Oily fish intake	Cholesteryl esters in medium VLDL	0.010125706466083	0.00235439340924385	TRUE	0.0000000000000000000000000000000000000000000000000000000061552298886549
ukb-b-2209	met-d-M_VLDL_CE_pct	Oily fish intake	Cholesteryl esters to total lipids ratio in medium VLDL	0.010125706466083	0.00632703232641416	TRUE	0.000000000111894392072236
ukb-b-2209	met-d-M_VLDL_FC	Oily fish intake	Free cholesterol in medium VLDL	0.010125706466083	0.00347584037620978	TRUE	0.000000000000000000000000000000000000420487102060607
ukb-b-2209	met-d-M_VLDL_FC_pct	Oily fish intake	Free cholesterol to total lipids ratio in medium VLDL	0.010125706466083	0.00507649876916941	TRUE	0.000000000000000000269154941680692
ukb-b-2209	met-d-M_VLDL_L	Oily fish intake	Total lipids in medium VLDL	0.010125706466083	0.00521137290755272	TRUE	0.00000000000000000350276718636837
ukb-b-2209	met-d-M_VLDL_P	Oily fish intake	Concentration of medium VLDL particles	0.010125706466083	0.00434375910828969	TRUE	0.0000000000000000000000000269723199026274
ukb-b-2209	met-d-M_VLDL_PL	Oily fish intake	Phospholipids in medium VLDL	0.010125706466083	0.00414957040587346	TRUE	0.000000000000000000000000000188897677806433
ukb-b-2209	met-d-M_VLDL_PL_pct	Oily fish intake	Phospholipids to total lipids ratio in medium VLDL	0.010125706466083	0.00399846261003752	TRUE	0.00000000000000000000000000000317270647218582
ukb-b-2209	met-d-M_VLDL_TG	Oily fish intake	Triglycerides in medium VLDL	0.010125706466083	0.00735989812763155	TRUE	0.00000558965515350412
ukb-b-2209	met-d-M_VLDL_TG_pct	Oily fish intake	Triglycerides to total lipids ratio in medium VLDL	0.010125706466083	0.00567790073902985	TRUE	0.0000000000000108224296532068
ukb-b-2209	met-d-MUFA	Oily fish intake	Monounsaturated fatty acids	0.010125706466083	0.00898171652765022	TRUE	0.0729618956716288
ukb-b-2209	met-d-MUFA_pct	Oily fish intake	Ratio of monounsaturated fatty acids to total fatty acids	0.010125706466083	0.00816307009886873	TRUE	0.00165466207370419
ukb-b-2209	met-d-non_HDL_C	Oily fish intake	Total cholesterol minus HDL-C	0.010125706466083	0.00297754774827885	TRUE	0.00000000000000000000000000000000000000000000643017764507506
ukb-b-2209	met-d-Omega_3	Oily fish intake	Omega-3 fatty acids	0.010125706466083	0.00706672962221716	TRUE	0.000000403143592179542
ukb-b-2209	met-d-Omega_3_pct	Oily fish intake	Ratio of omega-3 fatty acids to total fatty acids	0.010125706466083	0.00598869749002194	TRUE	0.00000000000119271786854724
ukb-b-2209	met-d-Omega_6	Oily fish intake	Omega-6 fatty acids	0.010125706466083	0.00450797210324889	TRUE	0.00000000000000000000000145004782001677
ukb-b-2209	met-d-Omega_6_by_Omega_3	Oily fish intake	Ratio of omega-6 fatty acids to omega-3 fatty acids	0.010125706466083	0.0065080844790855	TRUE	0.00000000103989279199219
ukb-b-2209	met-d-Omega_6_pct	Oily fish intake	Ratio of omega-6 fatty acids to total fatty acids	0.010125706466083	0.00858226368532656	TRUE	0.0144716299861601
ukb-b-2209	met-d-Phe	Oily fish intake	Phenylalanine	0.010125706466083	0.00145373197708068	TRUE	0.00000000000000000000000000000000000000000000000000000000000000000000000000000000562575769157393
ukb-b-2209	met-d-Phosphatidylc	Oily fish intake	Phosphatidylcholines	0.010125706466083	0.0046433572659989	TRUE	0.00000000000000000000003228697772715
ukb-b-2209	met-d-Phosphoglyc	Oily fish intake	Phosphoglycerides	0.010125706466083	0.00530432833275255	TRUE	0.0000000000000000196191606936948
ukb-b-2209	met-d-PUFA	Oily fish intake	Polyunsaturated fatty acids	0.010125706466083	0.00529902855182765	TRUE	0.0000000000000000178299823129291
ukb-b-2209	met-d-PUFA_by_MUFA	Oily fish intake	Ratio of polyunsaturated fatty acids to monounsaturated fatty acids	0.010125706466083	0.00839231650310601	TRUE	0.00576715668131714
ukb-b-2209	met-d-PUFA_pct	Oily fish intake	Ratio of polyunsaturated fatty acids to total fatty acids	0.010125706466083	0.0079537435106869	TRUE	0.000460660431167797
ukb-b-2209	met-d-Pyruvate	Oily fish intake	Pyruvate	0.010125706466083	0.00216057372955217	TRUE	0.000000000000000000000000000000000000000000000000000000000000347594619750815
ukb-b-2209	met-d-Remnant_C	Oily fish intake	Remnant cholesterol (non-HDL, non-LDL -cholesterol)	0.010125706466083	0.00284761115567983	TRUE	0.0000000000000000000000000000000000000000000000339256597319904
ukb-b-2209	met-d-S_HDL_C	Oily fish intake	Cholesterol in small HDL	0.010125706466083	0.00559335847510489	TRUE	0.00000000000000276625157286968
ukb-b-2209	met-d-S_HDL_C_pct	Oily fish intake	Cholesterol to total lipids ratio in small HDL	0.010125706466083	0.00345920057562118	TRUE	0.000000000000000000000000000000000000242174611635624
ukb-b-2209	met-d-S_HDL_CE	Oily fish intake	Cholesteryl esters in small HDL	0.010125706466083	0.00485642583398237	TRUE	0.00000000000000000000317467970277063
ukb-b-2209	met-d-S_HDL_CE_pct	Oily fish intake	Cholesteryl esters to total lipids ratio in small HDL	0.010125706466083	0.00304975000257014	TRUE	0.000000000000000000000000000000000000000000106670141648799
ukb-b-2209	met-d-S_HDL_FC	Oily fish intake	Free cholesterol in small HDL	0.010125706466083	0.0070576199726768	TRUE	0.000000366808821415856
ukb-b-2209	met-d-S_HDL_FC_pct	Oily fish intake	Free cholesterol to total lipids ratio in small HDL	0.010125706466083	0.00301203250115647	TRUE	0.0000000000000000000000000000000000000000000248197562412882
ukb-b-2209	met-d-S_HDL_L	Oily fish intake	Total lipids in small HDL	0.010125706466083	0.00784546855874129	TRUE	0.000224342689237749
ukb-b-2209	met-d-S_HDL_P	Oily fish intake	Concentration of small HDL particles	0.010125706466083	0.00630896989396165	TRUE	0.0000000000889472410310427
ukb-b-2209	met-d-S_HDL_PL	Oily fish intake	Phospholipids in small HDL	0.010125706466083	0.00762026344828687	TRUE	0.0000447518446083733
ukb-b-2209	met-d-S_HDL_PL_pct	Oily fish intake	Phospholipids to total lipids ratio in small HDL	0.010125706466083	0.00198592190049672	TRUE	0.0000000000000000000000000000000000000000000000000000000000000000135038717344664
ukb-b-2209	met-d-S_HDL_TG	Oily fish intake	Triglycerides in small HDL	0.010125706466083	0.0090401165707252	TRUE	0.0892481278728892
ukb-b-2209	met-d-S_HDL_TG_pct	Oily fish intake	Triglycerides to total lipids ratio in small HDL	0.010125706466083	0.00573259782595874	TRUE	0.000000000000025622722141288
ukb-b-2209	met-d-S_LDL_C	Oily fish intake	Cholesterol in small LDL	0.010125706466083	0.00321535455342634	TRUE	0.0000000000000000000000000000000000000000512229938412128
ukb-b-2209	met-d-S_LDL_C_pct	Oily fish intake	Cholesterol to total lipids ratio in small LDL	0.010125706466083	0.00207116144422743	TRUE	0.00000000000000000000000000000000000000000000000000000000000000180816323547666
ukb-b-2209	met-d-S_LDL_CE	Oily fish intake	Cholesteryl esters in small LDL	0.010125706466083	0.00386343055346443	TRUE	0.0000000000000000000000000000000689265476749704
ukb-b-2209	met-d-S_LDL_CE_pct	Oily fish intake	Cholesteryl esters to total lipids ratio in small LDL	0.010125706466083	0.00534820555260256	TRUE	0.0000000000000000421846978819995
ukb-b-2209	met-d-S_LDL_FC	Oily fish intake	Free cholesterol in small LDL	0.010125706466083	0.00227767913725358	TRUE	0.000000000000000000000000000000000000000000000000000000000124706330503613
ukb-b-2209	met-d-S_LDL_FC_pct	Oily fish intake	Free cholesterol to total lipids ratio in small LDL	0.010125706466083	0.00631369468295211	TRUE	0.0000000000944645411496912
ukb-b-2209	met-d-S_LDL_L	Oily fish intake	Total lipids in small LDL	0.010125706466083	0.00340087798092473	TRUE	0.0000000000000000000000000000000000000341447667245142
ukb-b-2209	met-d-S_LDL_P	Oily fish intake	Concentration of small LDL particles	0.010125706466083	0.00326823142125098	TRUE	0.000000000000000000000000000000000000000341227324445829
ukb-b-2209	met-d-S_LDL_PL	Oily fish intake	Phospholipids in small LDL	0.010125706466083	0.00276194615006267	TRUE	0.000000000000000000000000000000000000000000000000928832738412982
ukb-b-2209	met-d-S_LDL_PL_pct	Oily fish intake	Phospholipids to total lipids ratio in small LDL	0.010125706466083	0.00596087518162891	TRUE	0.000000000000788731046978298
ukb-b-2209	met-d-S_LDL_TG	Oily fish intake	Triglycerides in small LDL	0.010125706466083	0.00838005773133768	TRUE	0.00540294641291472
ukb-b-2209	met-d-S_LDL_TG_pct	Oily fish intake	Triglycerides to total lipids ratio in small LDL	0.010125706466083	0.00655406728852934	TRUE	0.00000000176638720590694
ukb-b-2209	met-d-S_VLDL_C	Oily fish intake	Cholesterol in small VLDL	0.010125706466083	0.00395594770047266	TRUE	0.000000000000000000000000000000967956664361169
ukb-b-2209	met-d-S_VLDL_C_pct	Oily fish intake	Cholesterol to total lipids ratio in small VLDL	0.010125706466083	0.00506882641526605	TRUE	0.000000000000000000231794033426078
ukb-b-2209	met-d-S_VLDL_CE	Oily fish intake	Cholesteryl esters in small VLDL	0.010125706466083	0.00420936348150758	TRUE	0.000000000000000000000000000900356031997011
ukb-b-2209	met-d-S_VLDL_CE_pct	Oily fish intake	Cholesteryl esters to total lipids ratio in small VLDL	0.010125706466083	0.00420829558441968	TRUE	0.000000000000000000000000000875827837828211
ukb-b-2209	met-d-S_VLDL_FC	Oily fish intake	Free cholesterol in small VLDL	0.010125706466083	0.00349270983923487	TRUE	0.000000000000000000000000000000000000733315191941848
ukb-b-2209	met-d-S_VLDL_FC_pct	Oily fish intake	Free cholesterol to total lipids ratio in small VLDL	0.010125706466083	0.00564901814234152	TRUE	0.00000000000000682088953768372
ukb-b-2209	met-d-S_VLDL_L	Oily fish intake	Total lipids in small VLDL	0.010125706466083	0.00632874283405196	TRUE	0.00000000011434411263126
ukb-b-2209	met-d-S_VLDL_P	Oily fish intake	Concentration of small VLDL particles	0.010125706466083	0.00640064815472741	TRUE	0.000000000280767714423254
ukb-b-2209	met-d-S_VLDL_PL	Oily fish intake	Phospholipids in small VLDL	0.010125706466083	0.00467918989325758	TRUE	0.0000000000000000000000698448429195066
ukb-b-2209	met-d-S_VLDL_PL_pct	Oily fish intake	Phospholipids to total lipids ratio in small VLDL	0.010125706466083	0.00549441994301322	TRUE	0.000000000000000532941438921954
ukb-b-2209	met-d-S_VLDL_TG	Oily fish intake	Triglycerides in small VLDL	0.010125706466083	0.00858649756390068	TRUE	0.0147272533337475
ukb-b-2209	met-d-S_VLDL_TG_pct	Oily fish intake	Triglycerides to total lipids ratio in small VLDL	0.010125706466083	0.00527970303936659	TRUE	0.0000000000000000123099391461073
ukb-b-2209	met-d-SFA	Oily fish intake	Saturated fatty acids	0.010125706466083	0.00799520927289652	TRUE	0.000599913557791322
ukb-b-2209	met-d-SFA_pct	Oily fish intake	Ratio of saturated fatty acids to total fatty acids	0.010125706466083	0.00577268328001315	TRUE	0.000000000000048463529128345
ukb-b-2209	met-d-Sphingomyelins	Oily fish intake	Sphingomyelins	0.010125706466083	0.00308057562181171	TRUE	0.000000000000000000000000000000000000000000364751166458298
ukb-b-2209	met-d-TG_by_PG	Oily fish intake	Ratio of triglycerides to phosphoglycerides	0.010125706466083	0.00622439437634437	TRUE	0.000000000030133517794966
ukb-b-2209	met-d-Total_BCAA	Oily fish intake	Total concentration of branched-chain amino acids (leucine + isoleucine + valine)	0.010125706466083	0.00331080482163875	TRUE	0.00000000000000000000000000000000000000156058414493856
ukb-b-2209	met-d-Total_C	Oily fish intake	Total cholesterol	0.010125706466083	0.00306674220757004	TRUE	0.000000000000000000000000000000000000000000204423185783379
ukb-b-2209	met-d-Total_CE	Oily fish intake	Total esterified cholesterol	0.010125706466083	0.0030036863072371	TRUE	0.0000000000000000000000000000000000000000000179268018217082
ukb-b-2209	met-d-Total_FA	Oily fish intake	Total fatty acids	0.010125706466083	0.00785001741588933	TRUE	0.000232288011325938
ukb-b-2209	met-d-Total_FC	Oily fish intake	Total free cholesterol	0.010125706466083	0.00320051420224756	TRUE	0.0000000000000000000000000000000000000000298918323498192
ukb-b-2209	met-d-Total_L	Oily fish intake	Total lipids in lipoprotein particles	0.010125706466083	0.00503938460390434	TRUE	0.000000000000000000130173998072565
ukb-b-2209	met-d-Total_P	Oily fish intake	Total concentration of lipoprotein particles	0.010125706466083	0.00411294444807101	TRUE	0.000000000000000000000000000071474666366855
ukb-b-2209	met-d-Total_PL	Oily fish intake	Total phospholipids in lipoprotein particles	0.010125706466083	0.00467662053476598	TRUE	0.0000000000000000000000659765494475139
ukb-b-2209	met-d-Total_TG	Oily fish intake	Total triglycerides	0.010125706466083	0.00794453204991036	TRUE	0.000432509775876775
ukb-b-2209	met-d-Tyr	Oily fish intake	Tyrosine	0.010125706466083	0.00220500400267959	TRUE	0.00000000000000000000000000000000000000000000000000000000000322976890454764
ukb-b-2209	met-d-Unsaturation	Oily fish intake	Degree of unsaturation	0.010125706466083	0.00555002178287312	TRUE	0.00000000000000137812119320107
ukb-b-2209	met-d-Val	Oily fish intake	Valine	0.010125706466083	0.00361482676444445	TRUE	0.000000000000000000000000000000000038003500624408
ukb-b-2209	met-d-VLDL_C	Oily fish intake	VLDL cholesterol	0.010125706466083	0.00419240914550205	TRUE	0.000000000000000000000000000580055472821526
ukb-b-2209	met-d-VLDL_CE	Oily fish intake	Cholesteryl esters in VLDL	0.010125706466083	0.00347376401176945	TRUE	0.000000000000000000000000000000000000392578403589289
ukb-b-2209	met-d-VLDL_FC	Oily fish intake	Free cholesterol in VLDL	0.010125706466083	0.00522354974557248	TRUE	0.00000000000000000439130630431205
ukb-b-2209	met-d-VLDL_L	Oily fish intake	Total lipids in VLDL	0.010125706466083	0.00652091286300055	TRUE	0.00000000119756388250993
ukb-b-2209	met-d-VLDL_P	Oily fish intake	Concentration of VLDL particles	0.010125706466083	0.00516372656257989	TRUE	0.00000000000000000143351295549882
ukb-b-2209	met-d-VLDL_PL	Oily fish intake	Phospholipids in VLDL	0.010125706466083	0.00585706322421397	TRUE	0.000000000000171649482830334
ukb-b-2209	met-d-VLDL_size	Oily fish intake	Average diameter for VLDL particles	0.010125706466083	0.00683358225180676	TRUE	0.0000000388230693326158
ukb-b-2209	met-d-VLDL_TG	Oily fish intake	Triglycerides in VLDL	0.010125706466083	0.00759246018223276	TRUE	0.0000362440412896845
ukb-b-2209	met-d-XL_HDL_C	Oily fish intake	Cholesterol in very large HDL	0.010125706466083	0.00594798339705097	TRUE	0.000000000000654602923532966
ukb-b-2209	met-d-XL_HDL_C_pct	Oily fish intake	Cholesterol to total lipids ratio in very large HDL	0.010125706466083	0.00213294045873811	TRUE	0.0000000000000000000000000000000000000000000000000000000000000575647394509799
ukb-b-2209	met-d-XL_HDL_CE	Oily fish intake	Cholesteryl esters in very large HDL	0.010125706466083	0.00572351455459568	TRUE	0.0000000000000222305674308992
ukb-b-2209	met-d-XL_HDL_CE_pct	Oily fish intake	Cholesteryl esters to total lipids ratio in very large HDL	0.010125706466083	0.00179670465835506	TRUE	0.000000000000000000000000000000000000000000000000000000000000000000000130782585258852
ukb-b-2209	met-d-XL_HDL_FC	Oily fish intake	Free cholesterol in very large HDL	0.010125706466083	0.00648819205295794	TRUE	0.000000000812206914944527
ukb-b-2209	met-d-XL_HDL_FC_pct	Oily fish intake	Free cholesterol to total lipids ratio in very large HDL	0.010125706466083	0.00351327962946709	TRUE	0.00000000000000000000000000000000000145876369228204
ukb-b-2209	met-d-XL_HDL_L	Oily fish intake	Total lipids in very large HDL	0.010125706466083	0.00544356516341891	TRUE	0.000000000000000223702618140573
ukb-b-2209	met-d-XL_HDL_P	Oily fish intake	Concentration of very large HDL particles	0.010125706466083	0.0044233386428981	TRUE	0.000000000000000000000000188350265916919
ukb-b-2209	met-d-XL_HDL_PL	Oily fish intake	Phospholipids in very large HDL	0.010125706466083	0.00552054181677425	TRUE	0.000000000000000827633329142147
ukb-b-2209	met-d-XL_HDL_PL_pct	Oily fish intake	Phospholipids to total lipids ratio in very large HDL	0.010125706466083	0.00486460254158928	TRUE	0.00000000000000000000379550290732826
ukb-b-2209	met-d-XL_HDL_TG	Oily fish intake	Triglycerides in very large HDL	0.010125706466083	0.00501985241125112	TRUE	0.0000000000000000000884990735080979
ukb-b-2209	met-d-XL_HDL_TG_pct	Oily fish intake	Triglycerides to total lipids ratio in very large HDL	0.010125706466083	0.00854466736743366	TRUE	0.0121429938281466
ukb-b-2209	met-d-XL_VLDL_C	Oily fish intake	Cholesterol in very large VLDL	0.010125706466083	0.00606035299786082	TRUE	0.00000000000323180704840058
ukb-b-2209	met-d-XL_VLDL_C_pct	Oily fish intake	Cholesterol to total lipids ratio in very large VLDL	0.010125706466083	0.00565483437011009	TRUE	0.00000000000000912263308486916
ukb-b-2209	met-d-XL_VLDL_CE	Oily fish intake	Cholesteryl esters in very large VLDL	0.010125706466083	0.00548665826283199	TRUE	0.000000000000000467256117393355
ukb-b-2209	met-d-XL_VLDL_CE_pct	Oily fish intake	Cholesteryl esters to total lipids ratio in very large VLDL	0.010125706466083	0.00538761117301059	TRUE	0.000000000000000106032140376302
ukb-b-2209	met-d-XL_VLDL_FC	Oily fish intake	Free cholesterol in very large VLDL	0.010125706466083	0.00637856193308956	TRUE	0.000000000213600140186714
ukb-b-2209	met-d-XL_VLDL_FC_pct	Oily fish intake	Free cholesterol to total lipids ratio in very large VLDL	0.010125706466083	0.00558523701753324	TRUE	0.00000000000000297120031731732
ukb-b-2209	met-d-XL_VLDL_L	Oily fish intake	Total lipids in very large VLDL	0.010125706466083	0.00707874757713967	TRUE	0.000000448741430777077
ukb-b-2209	met-d-XL_VLDL_P	Oily fish intake	Concentration of very large VLDL particles	0.010125706466083	0.00724875064141752	TRUE	0.00000213614409126316
ukb-b-2209	met-d-XL_VLDL_PL	Oily fish intake	Phospholipids in very large VLDL	0.010125706466083	0.00663768307736863	TRUE	0.00000000460873553618347
ukb-b-2209	met-d-XL_VLDL_PL_pct	Oily fish intake	Phospholipids to total lipids ratio in very large VLDL	0.010125706466083	0.00209334526157616	TRUE	0.0000000000000000000000000000000000000000000000000000000000000155042638083598
ukb-b-2209	met-d-XL_VLDL_TG	Oily fish intake	Triglycerides in very large VLDL	0.010125706466083	0.00744932219950104	TRUE	0.000011732102742271
ukb-b-2209	met-d-XL_VLDL_TG_pct	Oily fish intake	Triglycerides to total lipids ratio in very large VLDL	0.010125706466083	0.00509932681740773	TRUE	0.000000000000000000543058170853569
ukb-b-2209	met-d-XS_VLDL_C	Oily fish intake	Cholesterol in very small VLDL	0.010125706466083	0.00229302769959724	TRUE	0.000000000000000000000000000000000000000000000000000000000274773717054266
ukb-b-2209	met-d-XS_VLDL_C_pct	Oily fish intake	Cholesterol to total lipids ratio in very small VLDL	0.010125706466083	0.00723173152801617	TRUE	0.00000183619442219686
ukb-b-2209	met-d-XS_VLDL_CE	Oily fish intake	Cholesteryl esters in very small VLDL	0.010125706466083	0.00230954508413877	TRUE	0.000000000000000000000000000000000000000000000000000000000639393494996706
ukb-b-2209	met-d-XS_VLDL_CE_pct	Oily fish intake	Cholesteryl esters to total lipids ratio in very small VLDL	0.010125706466083	0.00725643580913981	TRUE	0.00000228639074233908
ukb-b-2209	met-d-XS_VLDL_FC	Oily fish intake	Free cholesterol in very small VLDL	0.010125706466083	0.00266509978611584	TRUE	0.0000000000000000000000000000000000000000000000000137955356147979
ukb-b-2209	met-d-XS_VLDL_FC_pct	Oily fish intake	Free cholesterol to total lipids ratio in very small VLDL	0.010125706466083	0.00434169413877433	TRUE	0.0000000000000000000000000256284162734787
ukb-b-2209	met-d-XS_VLDL_L	Oily fish intake	Total lipids in very small VLDL	0.010125706466083	0.00311064999317028	TRUE	0.00000000000000000000000000000000000000000107784815254194
ukb-b-2209	met-d-XS_VLDL_P	Oily fish intake	Concentration of very small VLDL particles	0.010125706466083	0.00298581200872199	TRUE	0.00000000000000000000000000000000000000000000890152142983454
ukb-b-2209	met-d-XS_VLDL_PL	Oily fish intake	Phospholipids in very small VLDL	0.010125706466083	0.00319334772901358	TRUE	0.0000000000000000000000000000000000000000230226713919634
ukb-b-2209	met-d-XS_VLDL_PL_pct	Oily fish intake	Phospholipids to total lipids ratio in very small VLDL	0.010125706466083	0.0023717490377706	TRUE	0.000000000000000000000000000000000000000000000000000000014622904405369
ukb-b-2209	met-d-XS_VLDL_TG	Oily fish intake	Triglycerides in very small VLDL	0.010125706466083	0.00768702133909528	TRUE	0.0000734548218143236
ukb-b-2209	met-d-XS_VLDL_TG_pct	Oily fish intake	Triglycerides to total lipids ratio in very small VLDL	0.010125706466083	0.00780436779276194	TRUE	0.000169272206147128
ukb-b-2209	met-d-XXL_VLDL_C	Oily fish intake	Cholesterol in chylomicrons and extremely large VLDL	0.010125706466083	0.00705178322198506	TRUE	0.000000346831960384391
ukb-b-2209	met-d-XXL_VLDL_C_pct	Oily fish intake	Cholesterol to total lipids ratio in chylomicrons and extremely large VLDL	0.010125706466083	0.00251625100975715	TRUE	0.00000000000000000000000000000000000000000000000000027639709385614
ukb-b-2209	met-d-XXL_VLDL_CE	Oily fish intake	Cholesteryl esters in chylomicrons and extremely large VLDL	0.010125706466083	0.00704507986561795	TRUE	0.000000325174657068645
ukb-b-2209	met-d-XXL_VLDL_CE_pct	Oily fish intake	Cholesteryl esters to total lipids ratio in chylomicrons and extremely large VLDL	0.010125706466083	0.00226102297999392	TRUE	0.00000000000000000000000000000000000000000000000000000000125851789442196
ukb-b-2209	met-d-XXL_VLDL_FC	Oily fish intake	Free cholesterol in chylomicrons and extremely large VLDL	0.010125706466083	0.00684864519332705	TRUE	0.0000000454361669202635
ukb-b-2209	met-d-XXL_VLDL_FC_pct	Oily fish intake	Free cholesterol to total lipids ratio in chylomicrons and extremely large VLDL	0.010125706466083	0.00276880901739229	TRUE	0.000000000000000000000000000000000000000000000016774842741038
ukb-b-2209	met-d-XXL_VLDL_L	Oily fish intake	Total lipids in chylomicrons and extremely large VLDL	0.010125706466083	0.00627747374818331	TRUE	0.0000000000593961169462153
ukb-b-2209	met-d-XXL_VLDL_P	Oily fish intake	Concentration of chylomicrons and extremely large VLDL particles	0.010125706466083	0.00663778967183176	TRUE	0.00000000461428506963499
ukb-b-2209	met-d-XXL_VLDL_PL	Oily fish intake	Phospholipids in chylomicrons and extremely large VLDL	0.010125706466083	0.00684690930472084	TRUE	0.0000000446220686111002
ukb-b-2209	met-d-XXL_VLDL_PL_pct	Oily fish intake	Phospholipids to total lipids ratio in chylomicrons and extremely large VLDL	0.010125706466083	0.00292278615712363	TRUE	0.00000000000000000000000000000000000000000000841006004997653
ukb-b-2209	met-d-XXL_VLDL_TG	Oily fish intake	Triglycerides in chylomicrons and extremely large VLDL	0.010125706466083	0.00567490727063045	TRUE	0.0000000000000103190000298778
ukb-b-2209	met-d-XXL_VLDL_TG_pct	Oily fish intake	Triglycerides to total lipids ratio in chylomicrons and extremely large VLDL	0.010125706466083	0.00230418549612606	TRUE	0.0000000000000000000000000000000000000000000000000000000110303095685172
ukb-b-2909	met-d-Acetate	Variation in diet	Acetate	0.00558052762763559	0.0011982129615427	TRUE	0.00000000000000000000000000000000030530866575568
ukb-b-2909	met-d-Acetoacetate	Variation in diet	Acetoacetate	0.00558052762763559	0.000986381251569238	TRUE	0.0000000000000000000000000000000000000011844986051303
ukb-b-2909	met-d-Acetone	Variation in diet	Acetone	0.00558052762763559	0.00124940455495376	TRUE	0.00000000000000000000000000000000450248019138327
ukb-b-2909	met-d-Ala	Variation in diet	Alanine	0.00558052762763559	0.00181559491003084	TRUE	0.000000000000000000000146930926222424
ukb-b-2909	met-d-Albumin	Variation in diet	Albumin	0.00558052762763559	0.00120081292315961	TRUE	0.000000000000000000000000000000000348634455676568
ukb-b-2909	met-d-ApoA1	Variation in diet	Apolipoprotein A1	0.00558052762763559	0.00119403862063243	TRUE	0.00000000000000000000000000000000023966856730592
ukb-b-2909	met-d-ApoB	Variation in diet	Apolipoprotein B	0.00558052762763559	0.0014705756374966	TRUE	0.000000000000000000000000000178248710136388
ukb-b-2909	met-d-ApoB_by_ApoA1	Variation in diet	Ratio of apolipoprotein B to apolipoprotein A1	0.00558052762763559	0.00136796022753856	TRUE	0.00000000000000000000000000000161563743846063
ukb-b-2909	met-d-bOHbutyrate	Variation in diet	3-Hydroxybutyrate	0.00558052762763559	0.000984951997251188	TRUE	0.0000000000000000000000000000000000000026633741339589
ukb-b-2909	met-d-Cholines	Variation in diet	Total cholines	0.00558052762763559	0.00131368988106962	TRUE	0.000000000000000000000000000000120930486329848
ukb-b-2909	met-d-Citrate	Variation in diet	Citrate	0.00558052762763559	0.00135997873526352	TRUE	0.00000000000000000000000000000111165895010655
ukb-b-2909	met-d-Clinical_LDL_C	Variation in diet	Clinical LDL cholesterol	0.00558052762763559	0.00123016063117367	TRUE	0.00000000000000000000000000000000164566751720911
ukb-b-2909	met-d-Creatinine	Variation in diet	Creatinine	0.00558052762763559	0.00154699652023761	TRUE	0.0000000000000000000000000375919085486129
ukb-b-2909	met-d-DHA	Variation in diet	Docosahexaenoic acid	0.00558052762763559	0.00110872495317779	TRUE	0.000000000000000000000000000000000002120277279434
ukb-b-2909	met-d-DHA_pct	Variation in diet	Ratio of docosahexaenoic acid to total fatty acids	0.00558052762763559	0.00166908934364879	TRUE	0.000000000000000000000000676221096501737
ukb-b-2909	met-d-Gln	Variation in diet	Glutamine	0.00558052762763559	0.00108583464629881	TRUE	0.000000000000000000000000000000000000641775091554786
ukb-b-2909	met-d-Glucose	Variation in diet	Glucose	0.00558052762763559	0.0010348244406154	TRUE	0.0000000000000000000000000000000000000279942998905877
ukb-b-2909	met-d-Gly	Variation in diet	Glycine	0.00558052762763559	0.00143419254694513	TRUE	0.0000000000000000000000000000366314801460591
ukb-b-2909	met-d-GlycA	Variation in diet	Glycoprotein acetyls	0.00558052762763559	0.00197712004697612	TRUE	0.0000000000000000000328481935259445
ukb-b-2909	met-d-HDL_C	Variation in diet	HDL cholesterol	0.00558052762763559	0.00140885055834829	TRUE	0.0000000000000000000000000000109662326133171
ukb-b-2909	met-d-HDL_CE	Variation in diet	Cholesteryl esters in HDL	0.00558052762763559	0.00146035857846372	TRUE	0.000000000000000000000000000113282103915752
ukb-b-2909	met-d-HDL_FC	Variation in diet	Free cholesterol in HDL	0.00558052762763559	0.0012930559275046	TRUE	0.0000000000000000000000000000000416640151221852
ukb-b-2909	met-d-HDL_L	Variation in diet	Total lipids in HDL	0.00558052762763559	0.00121630802182413	TRUE	0.000000000000000000000000000000000791029434441454
ukb-b-2909	met-d-HDL_P	Variation in diet	Concentration of HDL particles	0.00558052762763559	0.00126201499695888	TRUE	0.00000000000000000000000000000000861765109499984
ukb-b-2909	met-d-HDL_PL	Variation in diet	Phospholipids in HDL	0.00558052762763559	0.00116958735177985	TRUE	0.0000000000000000000000000000000000630728917910008
ukb-b-2909	met-d-HDL_size	Variation in diet	Average diameter for HDL particles	0.00558052762763559	0.00159875958673973	TRUE	0.0000000000000000000000000405178904211521
ukb-b-2909	met-d-HDL_TG	Variation in diet	Triglycerides in HDL	0.00558052762763559	0.00215653107651497	TRUE	0.00000000000000000736496351801291
ukb-b-2909	met-d-His	Variation in diet	Histidine	0.00558052762763559	0.000956326236046246	TRUE	0.000000000000000000000000000000000000000188146439405577
ukb-b-2909	met-d-IDL_C	Variation in diet	Cholesterol in IDL	0.00558052762763559	0.00123327558189618	TRUE	0.0000000000000000000000000000000019383032015413
ukb-b-2909	met-d-IDL_C_pct	Variation in diet	Cholesterol to total lipids ratio in IDL	0.00558052762763559	0.00212493159909204	TRUE	0.00000000000000000296129740228222
ukb-b-2909	met-d-IDL_CE	Variation in diet	Cholesteryl esters in IDL	0.00558052762763559	0.00120344255054006	TRUE	0.000000000000000000000000000000000397815288109298
ukb-b-2909	met-d-IDL_CE_pct	Variation in diet	Cholesteryl esters to total lipids ratio in IDL	0.00558052762763559	0.00197781837595371	TRUE	0.000000000000000000033586812202134
ukb-b-2909	met-d-IDL_FC	Variation in diet	Free cholesterol in IDL	0.00558052762763559	0.00129528802859643	TRUE	0.000000000000000000000000000000046598118818636
ukb-b-2909	met-d-IDL_FC_pct	Variation in diet	Free cholesterol to total lipids ratio in IDL	0.00558052762763559	0.00117226391147973	TRUE	0.0000000000000000000000000000000000730880678377823
ukb-b-2909	met-d-IDL_L	Variation in diet	Total lipids in IDL	0.00558052762763559	0.00133919333129698	TRUE	0.000000000000000000000000000000405936773069207
ukb-b-2909	met-d-IDL_P	Variation in diet	Concentration of IDL particles	0.00558052762763559	0.00125448806671191	TRUE	0.00000000000000000000000000000000584840499665688
ukb-b-2909	met-d-IDL_PL	Variation in diet	Phospholipids in IDL	0.00558052762763559	0.00152464172109015	TRUE	0.00000000000000000000000000186232327009292
ukb-b-2909	met-d-IDL_PL_pct	Variation in diet	Phospholipids to total lipids ratio in IDL	0.00558052762763559	0.00169941734295451	TRUE	0.00000000000000000000000209880280524513
ukb-b-2909	met-d-IDL_TG	Variation in diet	Triglycerides in IDL	0.00558052762763559	0.00268629260727437	TRUE	0.00000000000318729139794841
ukb-b-2909	met-d-IDL_TG_pct	Variation in diet	Triglycerides to total lipids ratio in IDL	0.00558052762763559	0.00210290986947218	TRUE	0.00000000000000000155321490641002
ukb-b-2909	met-d-Ile	Variation in diet	Isoleucine	0.00558052762763559	0.00169541886203009	TRUE	0.00000000000000000000000180500906161071
ukb-b-2909	met-d-L_HDL_C	Variation in diet	Cholesterol in large HDL	0.00558052762763559	0.00168417953997983	TRUE	0.00000000000000000000000117395448270867
ukb-b-2909	met-d-L_HDL_C_pct	Variation in diet	Cholesterol to total lipids ratio in large HDL	0.00558052762763559	0.00200118231079337	TRUE	0.000000000000000000070290450467161
ukb-b-2909	met-d-L_HDL_CE	Variation in diet	Cholesteryl esters in large HDL	0.00558052762763559	0.00170943467998752	TRUE	0.00000000000000000000000306544818226928
ukb-b-2909	met-d-L_HDL_CE_pct	Variation in diet	Cholesteryl esters to total lipids ratio in large HDL	0.00558052762763559	0.00199802220463699	TRUE	0.0000000000000000000636479585261476
ukb-b-2909	met-d-L_HDL_FC	Variation in diet	Free cholesterol in large HDL	0.00558052762763559	0.00158668090904899	TRUE	0.0000000000000000000000000247841368828724
ukb-b-2909	met-d-L_HDL_FC_pct	Variation in diet	Free cholesterol to total lipids ratio in large HDL	0.00558052762763559	0.00170924824295243	TRUE	0.00000000000000000000000304397942889542
ukb-b-2909	met-d-L_HDL_L	Variation in diet	Total lipids in large HDL	0.00558052762763559	0.00155378231420921	TRUE	0.00000000000000000000000000636677391730067
ukb-b-2909	met-d-L_HDL_P	Variation in diet	Concentration of large HDL particles	0.00558052762763559	0.00155337437826726	TRUE	0.00000000000000000000000000625919138027298
ukb-b-2909	met-d-L_HDL_PL	Variation in diet	Phospholipids in large HDL	0.00558052762763559	0.0014793568364545	TRUE	0.000000000000000000000000000262492631166288
ukb-b-2909	met-d-L_HDL_PL_pct	Variation in diet	Phospholipids to total lipids ratio in large HDL	0.00558052762763559	0.00173946412249778	TRUE	0.00000000000000000000000940505891126537
ukb-b-2909	met-d-L_HDL_TG	Variation in diet	Triglycerides in large HDL	0.00558052762763559	0.0015350394677409	TRUE	0.00000000000000000000000000289570525674406
ukb-b-2909	met-d-L_HDL_TG_pct	Variation in diet	Triglycerides to total lipids ratio in large HDL	0.00558052762763559	0.00214962640495369	TRUE	0.00000000000000000604438597089354
ukb-b-2909	met-d-L_LDL_C	Variation in diet	Cholesterol in large LDL	0.00558052762763559	0.00126522855510064	TRUE	0.0000000000000000000000000000000101619341125459
ukb-b-2909	met-d-L_LDL_C_pct	Variation in diet	Cholesterol to total lipids ratio in large LDL	0.00558052762763559	0.00159485724583511	TRUE	0.0000000000000000000000000345832937729478
ukb-b-2909	met-d-L_LDL_CE	Variation in diet	Cholesteryl esters in large LDL	0.00558052762763559	0.00130136179226947	TRUE	0.000000000000000000000000000000063128999606206
ukb-b-2909	met-d-L_LDL_CE_pct	Variation in diet	Cholesteryl esters to total lipids ratio in large LDL	0.00558052762763559	0.0011213661867249	TRUE	0.00000000000000000000000000000000000420057296102187
ukb-b-2909	met-d-L_LDL_FC	Variation in diet	Free cholesterol in large LDL	0.00558052762763559	0.00121633207705327	TRUE	0.000000000000000000000000000000000792041676136094
ukb-b-2909	met-d-L_LDL_FC_pct	Variation in diet	Free cholesterol to total lipids ratio in large LDL	0.00558052762763559	0.0021177386926505	TRUE	0.00000000000000000240078997593149
ukb-b-2909	met-d-L_LDL_L	Variation in diet	Total lipids in large LDL	0.00558052762763559	0.00130679049296496	TRUE	0.0000000000000000000000000000000827155367409997
ukb-b-2909	met-d-L_LDL_P	Variation in diet	Concentration of large LDL particles	0.00558052762763559	0.00138999207223722	TRUE	0.00000000000000000000000000000456540025204792
ukb-b-2909	met-d-L_LDL_PL	Variation in diet	Phospholipids in large LDL	0.00558052762763559	0.001267511266074	TRUE	0.0000000000000000000000000000000114215020515972
ukb-b-2909	met-d-L_LDL_PL_pct	Variation in diet	Phospholipids to total lipids ratio in large LDL	0.00558052762763559	0.0010506247589695	TRUE	0.000000000000000000000000000000000000064931682163752
ukb-b-2909	met-d-L_LDL_TG	Variation in diet	Triglycerides in large LDL	0.00558052762763559	0.0024689145508886	TRUE	0.0000000000000252373387550464
ukb-b-2909	met-d-L_LDL_TG_pct	Variation in diet	Triglycerides to total lipids ratio in large LDL	0.00558052762763559	0.00198449673053037	TRUE	0.0000000000000000000415255771681541
ukb-b-2909	met-d-L_VLDL_C	Variation in diet	Cholesterol in large VLDL	0.00558052762763559	0.00197759992914789	TRUE	0.0000000000000000000333540287101155
ukb-b-2909	met-d-L_VLDL_C_pct	Variation in diet	Cholesterol to total lipids ratio in large VLDL	0.00558052762763559	0.00112957373431456	TRUE	0.00000000000000000000000000000000000675106384053959
ukb-b-2909	met-d-L_VLDL_CE	Variation in diet	Cholesteryl esters in large VLDL	0.00558052762763559	0.00189323370742432	TRUE	0.00000000000000000000211644206498663
ukb-b-2909	met-d-L_VLDL_CE_pct	Variation in diet	Cholesteryl esters to total lipids ratio in large VLDL	0.00558052762763559	0.00134871585922074	TRUE	0.000000000000000000000000000000646623797048909
ukb-b-2909	met-d-L_VLDL_FC	Variation in diet	Free cholesterol in large VLDL	0.00558052762763559	0.00203423884630492	TRUE	0.000000000000000000196294956544615
ukb-b-2909	met-d-L_VLDL_FC_pct	Variation in diet	Free cholesterol to total lipids ratio in large VLDL	0.00558052762763559	0.00093882661289358	TRUE	0.0000000000000000000000000000000000000000529869196648253
ukb-b-2909	met-d-L_VLDL_L	Variation in diet	Total lipids in large VLDL	0.00558052762763559	0.00195182023238964	TRUE	0.00000000000000000001458216145828
ukb-b-2909	met-d-L_VLDL_P	Variation in diet	Concentration of large VLDL particles	0.00558052762763559	0.00204589381067492	TRUE	0.000000000000000000280561820641268
ukb-b-2909	met-d-L_VLDL_PL	Variation in diet	Phospholipids in large VLDL	0.00558052762763559	0.00210947455133456	TRUE	0.00000000000000000188436401263766
ukb-b-2909	met-d-L_VLDL_PL_pct	Variation in diet	Phospholipids to total lipids ratio in large VLDL	0.00558052762763559	0.0022044839251283	TRUE	0.0000000000000000284878916146204
ukb-b-2909	met-d-L_VLDL_TG	Variation in diet	Triglycerides in large VLDL	0.00558052762763559	0.0018234980035175	TRUE	0.000000000000000000000193695500260418
ukb-b-2909	met-d-L_VLDL_TG_pct	Variation in diet	Triglycerides to total lipids ratio in large VLDL	0.00558052762763559	0.00121146122262538	TRUE	0.000000000000000000000000000000000614535077306756
ukb-b-2909	met-d-LA	Variation in diet	Linoleic acid	0.00558052762763559	0.00131520336166837	TRUE	0.000000000000000000000000000000130313240436062
ukb-b-2909	met-d-LA_pct	Variation in diet	Ratio of linoleic acid to total fatty acids	0.00558052762763559	0.00167337888444378	TRUE	0.000000000000000000000000798061381531934
ukb-b-2909	met-d-Lactate	Variation in diet	Lactate	0.00558052762763559	0.0010541678370732	TRUE	0.0000000000000000000000000000000000000944058277068645
ukb-b-2909	met-d-LDL_C	Variation in diet	LDL cholesterol	0.00558052762763559	0.00128053497019989	TRUE	0.0000000000000000000000000000000221618294881492
ukb-b-2909	met-d-LDL_CE	Variation in diet	Cholesteryl esters in LDL	0.00558052762763559	0.00133947349416528	TRUE	0.000000000000000000000000000000411491659316949
ukb-b-2909	met-d-LDL_FC	Variation in diet	Free cholesterol in LDL	0.00558052762763559	0.00119891219983031	TRUE	0.000000000000000000000000000000000311789557934803
ukb-b-2909	met-d-LDL_L	Variation in diet	Total lipids in LDL	0.00558052762763559	0.00131549336358086	TRUE	0.000000000000000000000000000000127277934507391
ukb-b-2909	met-d-LDL_P	Variation in diet	Concentration of LDL particles	0.00558052762763559	0.0014441168020625	TRUE	0.000000000000000000000000000054742165767372
ukb-b-2909	met-d-LDL_PL	Variation in diet	Phospholipids in LDL	0.00558052762763559	0.00125175584861898	TRUE	0.00000000000000000000000000000000507798475570692
ukb-b-2909	met-d-LDL_size	Variation in diet	Average diameter for LDL particles	0.00558052762763559	0.00108822900306348	TRUE	0.00000000000000000000000000000000000061388516452202
ukb-b-2909	met-d-LDL_TG	Variation in diet	Triglycerides in LDL	0.00558052762763559	0.00247997135550063	TRUE	0.0000000000000327761637674634
ukb-b-2909	met-d-Leu	Variation in diet	Leucine	0.00558052762763559	0.00190633733805173	TRUE	0.00000000000000000000328310528783958
ukb-b-2909	met-d-M_HDL_C	Variation in diet	Cholesterol in medium HDL	0.00558052762763559	0.00132056091706833	TRUE	0.000000000000000000000000000000163376209855366
ukb-b-2909	met-d-M_HDL_C_pct	Variation in diet	Cholesterol to total lipids ratio in medium HDL	0.00558052762763559	0.00215369386799443	TRUE	0.00000000000000000679125414684442
ukb-b-2909	met-d-M_HDL_CE	Variation in diet	Cholesteryl esters in medium HDL	0.00558052762763559	0.00135592226173663	TRUE	0.000000000000000000000000000000909546468998617
ukb-b-2909	met-d-M_HDL_CE_pct	Variation in diet	Cholesteryl esters to total lipids ratio in medium HDL	0.00558052762763559	0.00224704890685618	TRUE	0.0000000000000000911899404671009
ukb-b-2909	met-d-M_HDL_FC	Variation in diet	Free cholesterol in medium HDL	0.00558052762763559	0.0012071933426395	TRUE	0.000000000000000000000000000000000486422627158401
ukb-b-2909	met-d-M_HDL_FC_pct	Variation in diet	Free cholesterol to total lipids ratio in medium HDL	0.00558052762763559	0.00143174638094673	TRUE	0.0000000000000000000000000000312863161721694
ukb-b-2909	met-d-M_HDL_L	Variation in diet	Total lipids in medium HDL	0.00558052762763559	0.00119855650312107	TRUE	0.000000000000000000000000000000000305870473743156
ukb-b-2909	met-d-M_HDL_P	Variation in diet	Concentration of medium HDL particles	0.00558052762763559	0.00121067130856358	TRUE	0.000000000000000000000000000000000585826749392907
ukb-b-2909	met-d-M_HDL_PL	Variation in diet	Phospholipids in medium HDL	0.00558052762763559	0.00117660069929178	TRUE	0.0000000000000000000000000000000000927400173187031
ukb-b-2909	met-d-M_HDL_PL_pct	Variation in diet	Phospholipids to total lipids ratio in medium HDL	0.00558052762763559	0.00174270737384516	TRUE	0.0000000000000000000000106018970179439
ukb-b-2909	met-d-M_HDL_TG	Variation in diet	Triglycerides in medium HDL	0.00558052762763559	0.00203964619414274	TRUE	0.000000000000000000231747048706035
ukb-b-2909	met-d-M_HDL_TG_pct	Variation in diet	Triglycerides to total lipids ratio in medium HDL	0.00558052762763559	0.00231465744230069	TRUE	0.000000000000000547595940862284
ukb-b-2909	met-d-M_LDL_C	Variation in diet	Cholesterol in medium LDL	0.00558052762763559	0.00133009112172097	TRUE	0.000000000000000000000000000000260635138849735
ukb-b-2909	met-d-M_LDL_C_pct	Variation in diet	Cholesterol to total lipids ratio in medium LDL	0.00558052762763559	0.00120265690327109	TRUE	0.000000000000000000000000000000000381378995760639
ukb-b-2909	met-d-M_LDL_CE	Variation in diet	Cholesteryl esters in medium LDL	0.00558052762763559	0.00142627403311057	TRUE	0.0000000000000000000000000000243892790005393
ukb-b-2909	met-d-M_LDL_CE_pct	Variation in diet	Cholesteryl esters to total lipids ratio in medium LDL	0.00558052762763559	0.00148989904785426	TRUE	0.000000000000000000000000000416464594250694
ukb-b-2909	met-d-M_LDL_FC	Variation in diet	Free cholesterol in medium LDL	0.00558052762763559	0.00117282737336108	TRUE	0.0000000000000000000000000000000000753881908874332
ukb-b-2909	met-d-M_LDL_FC_pct	Variation in diet	Free cholesterol to total lipids ratio in medium LDL	0.00558052762763559	0.00227082459325612	TRUE	0.000000000000000172704996171371
ukb-b-2909	met-d-M_LDL_L	Variation in diet	Total lipids in medium LDL	0.00558052762763559	0.00136284563821334	TRUE	0.00000000000000000000000000000126646744998142
ukb-b-2909	met-d-M_LDL_P	Variation in diet	Concentration of medium LDL particles	0.00558052762763559	0.00144484993298664	TRUE	0.00000000000000000000000000005657904541783
ukb-b-2909	met-d-M_LDL_PL	Variation in diet	Phospholipids in medium LDL	0.00558052762763559	0.00127878644791981	TRUE	0.0000000000000000000000000000000202823105584377
ukb-b-2909	met-d-M_LDL_PL_pct	Variation in diet	Phospholipids to total lipids ratio in medium LDL	0.00558052762763559	0.00156147805880299	TRUE	0.00000000000000000000000000877330951108725
ukb-b-2909	met-d-M_LDL_TG	Variation in diet	Triglycerides in medium LDL	0.00558052762763559	0.00240127082614844	TRUE	0.00000000000000491135951255868
ukb-b-2909	met-d-M_LDL_TG_pct	Variation in diet	Triglycerides to total lipids ratio in medium LDL	0.00558052762763559	0.00181181315785371	TRUE	0.000000000000000000000128414249239967
ukb-b-2909	met-d-M_VLDL_C	Variation in diet	Cholesterol in medium VLDL	0.00558052762763559	0.00143991333783805	TRUE	0.0000000000000000000000000000452894665936373
ukb-b-2909	met-d-M_VLDL_C_pct	Variation in diet	Cholesterol to total lipids ratio in medium VLDL	0.00558052762763559	0.00169640665979681	TRUE	0.00000000000000000000000187204318039088
ukb-b-2909	met-d-M_VLDL_CE	Variation in diet	Cholesteryl esters in medium VLDL	0.00558052762763559	0.00137622969761392	TRUE	0.00000000000000000000000000000239059772388675
ukb-b-2909	met-d-M_VLDL_CE_pct	Variation in diet	Cholesteryl esters to total lipids ratio in medium VLDL	0.00558052762763559	0.00174251956700815	TRUE	0.000000000000000000000010528684099652
ukb-b-2909	met-d-M_VLDL_FC	Variation in diet	Free cholesterol in medium VLDL	0.00558052762763559	0.00158399894974933	TRUE	0.0000000000000000000000000222095814640297
ukb-b-2909	met-d-M_VLDL_FC_pct	Variation in diet	Free cholesterol to total lipids ratio in medium VLDL	0.00558052762763559	0.00154589170973567	TRUE	0.00000000000000000000000000457507420308522
ukb-b-2909	met-d-M_VLDL_L	Variation in diet	Total lipids in medium VLDL	0.00558052762763559	0.00174139638671435	TRUE	0.0000000000000000000000101010905799315
ukb-b-2909	met-d-M_VLDL_P	Variation in diet	Concentration of medium VLDL particles	0.00558052762763559	0.00164314476388884	TRUE	0.000000000000000000000000238542255389133
ukb-b-2909	met-d-M_VLDL_PL	Variation in diet	Phospholipids in medium VLDL	0.00558052762763559	0.0016805639195799	TRUE	0.00000000000000000000000102191091776919
ukb-b-2909	met-d-M_VLDL_PL_pct	Variation in diet	Phospholipids to total lipids ratio in medium VLDL	0.00558052762763559	0.00146060006408988	TRUE	0.000000000000000000000000000114506572925546
ukb-b-2909	met-d-M_VLDL_TG	Variation in diet	Triglycerides in medium VLDL	0.00558052762763559	0.00190074921861768	TRUE	0.00000000000000000000272173299412291
ukb-b-2909	met-d-M_VLDL_TG_pct	Variation in diet	Triglycerides to total lipids ratio in medium VLDL	0.00558052762763559	0.00164194578885432	TRUE	0.000000000000000000000000227542506716962
ukb-b-2909	met-d-MUFA	Variation in diet	Monounsaturated fatty acids	0.00558052762763559	0.00228170329110084	TRUE	0.000000000000000234992912611087
ukb-b-2909	met-d-MUFA_pct	Variation in diet	Ratio of monounsaturated fatty acids to total fatty acids	0.00558052762763559	0.00234566182612693	TRUE	0.00000000000000123850833605208
ukb-b-2909	met-d-non_HDL_C	Variation in diet	Total cholesterol minus HDL-C	0.00558052762763559	0.00138492091855307	TRUE	0.00000000000000000000000000000359970441991442
ukb-b-2909	met-d-Omega_3	Variation in diet	Omega-3 fatty acids	0.00558052762763559	0.0012152792514994	TRUE	0.0000000000000000000000000000000007800050554291
ukb-b-2909	met-d-Omega_3_pct	Variation in diet	Ratio of omega-3 fatty acids to total fatty acids	0.00558052762763559	0.00139272158310587	TRUE	0.00000000000000000000000000000537587881522946
ukb-b-2909	met-d-Omega_6	Variation in diet	Omega-6 fatty acids	0.00558052762763559	0.00133518055296444	TRUE	0.000000000000000000000000000000346740080887618
ukb-b-2909	met-d-Omega_6_by_Omega_3	Variation in diet	Ratio of omega-6 fatty acids to omega-3 fatty acids	0.00558052762763559	0.00135164598092687	TRUE	0.000000000000000000000000000000768596421870445
ukb-b-2909	met-d-Omega_6_pct	Variation in diet	Ratio of omega-6 fatty acids to total fatty acids	0.00558052762763559	0.00218139486100448	TRUE	0.0000000000000000152076364201062
ukb-b-2909	met-d-Phe	Variation in diet	Phenylalanine	0.00558052762763559	0.00119275566355354	TRUE	0.000000000000000000000000000000000229883289708727
ukb-b-2909	met-d-Phosphatidylc	Variation in diet	Phosphatidylcholines	0.00558052762763559	0.00130132765372571	TRUE	0.0000000000000000000000000000000654795412985353
ukb-b-2909	met-d-Phosphoglyc	Variation in diet	Phosphoglycerides	0.00558052762763559	0.00133989546154198	TRUE	0.000000000000000000000000000000435929106567017
ukb-b-2909	met-d-PUFA	Variation in diet	Polyunsaturated fatty acids	0.00558052762763559	0.00124096962334918	TRUE	0.00000000000000000000000000000000301730478378692
ukb-b-2909	met-d-PUFA_by_MUFA	Variation in diet	Ratio of polyunsaturated fatty acids to monounsaturated fatty acids	0.00558052762763559	0.00236450564275676	TRUE	0.00000000000000199709173536438
ukb-b-2909	met-d-PUFA_pct	Variation in diet	Ratio of polyunsaturated fatty acids to total fatty acids	0.00558052762763559	0.00221768241367958	TRUE	0.0000000000000000417296708597778
ukb-b-2909	met-d-Pyruvate	Variation in diet	Pyruvate	0.00558052762763559	0.00110155407376156	TRUE	0.00000000000000000000000000000000000160968486118945
ukb-b-2909	met-d-Remnant_C	Variation in diet	Remnant cholesterol (non-HDL, non-LDL -cholesterol)	0.00558052762763559	0.00150815967815591	TRUE	0.000000000000000000000000000919159895732712
ukb-b-2909	met-d-S_HDL_C	Variation in diet	Cholesterol in small HDL	0.00558052762763559	0.00142287978921508	TRUE	0.0000000000000000000000000000208884465581524
ukb-b-2909	met-d-S_HDL_C_pct	Variation in diet	Cholesterol to total lipids ratio in small HDL	0.00558052762763559	0.00179672408759753	TRUE	0.0000000000000000000000751865663071374
ukb-b-2909	met-d-S_HDL_CE	Variation in diet	Cholesteryl esters in small HDL	0.00558052762763559	0.00148949370387825	TRUE	0.000000000000000000000000000409163871645377
ukb-b-2909	met-d-S_HDL_CE_pct	Variation in diet	Cholesteryl esters to total lipids ratio in small HDL	0.00558052762763559	0.00192271057526171	TRUE	0.00000000000000000000563828742086335
ukb-b-2909	met-d-S_HDL_FC	Variation in diet	Free cholesterol in small HDL	0.00558052762763559	0.00134277667613005	TRUE	0.000000000000000000000000000000482907771237374
ukb-b-2909	met-d-S_HDL_FC_pct	Variation in diet	Free cholesterol to total lipids ratio in small HDL	0.00558052762763559	0.00150448370628309	TRUE	0.000000000000000000000000000784376572261176
ukb-b-2909	met-d-S_HDL_L	Variation in diet	Total lipids in small HDL	0.00558052762763559	0.00150124280516334	TRUE	0.000000000000000000000000000681812744695394
ukb-b-2909	met-d-S_HDL_P	Variation in diet	Concentration of small HDL particles	0.00558052762763559	0.00145948768325026	TRUE	0.000000000000000000000000000108972295387402
ukb-b-2909	met-d-S_HDL_PL	Variation in diet	Phospholipids in small HDL	0.00558052762763559	0.00147418676307614	TRUE	0.000000000000000000000000000209061648871442
ukb-b-2909	met-d-S_HDL_PL_pct	Variation in diet	Phospholipids to total lipids ratio in small HDL	0.00558052762763559	0.00109168798877853	TRUE	0.000000000000000000000000000000000000752183762168964
ukb-b-2909	met-d-S_HDL_TG	Variation in diet	Triglycerides in small HDL	0.00558052762763559	0.00231986046675594	TRUE	0.000000000000000626737203622882
ukb-b-2909	met-d-S_HDL_TG_pct	Variation in diet	Triglycerides to total lipids ratio in small HDL	0.00558052762763559	0.00240117232934986	TRUE	0.00000000000000489943268899865
ukb-b-2909	met-d-S_LDL_C	Variation in diet	Cholesterol in small LDL	0.00558052762763559	0.00129544701527973	TRUE	0.0000000000000000000000000000000469707501677873
ukb-b-2909	met-d-S_LDL_C_pct	Variation in diet	Cholesterol to total lipids ratio in small LDL	0.00558052762763559	0.0011506911442101	TRUE	0.0000000000000000000000000000000000220871982965445
ukb-b-2909	met-d-S_LDL_CE	Variation in diet	Cholesteryl esters in small LDL	0.00558052762763559	0.00141890328081077	TRUE	0.0000000000000000000000000000174126608988739
ukb-b-2909	met-d-S_LDL_CE_pct	Variation in diet	Cholesteryl esters to total lipids ratio in small LDL	0.00558052762763559	0.00167089431109713	TRUE	0.000000000000000000000000704065633619646
ukb-b-2909	met-d-S_LDL_FC	Variation in diet	Free cholesterol in small LDL	0.00558052762763559	0.00114391515818181	TRUE	0.0000000000000000000000000000000000151032495868029
ukb-b-2909	met-d-S_LDL_FC_pct	Variation in diet	Free cholesterol to total lipids ratio in small LDL	0.00558052762763559	0.00210098769439587	TRUE	0.00000000000000000146754790518279
ukb-b-2909	met-d-S_LDL_L	Variation in diet	Total lipids in small LDL	0.00558052762763559	0.00131143241930147	TRUE	0.0000000000000000000000000000001041276608823
ukb-b-2909	met-d-S_LDL_P	Variation in diet	Concentration of small LDL particles	0.00558052762763559	0.00152665413375324	TRUE	0.00000000000000000000000000202891012626969
ukb-b-2909	met-d-S_LDL_PL	Variation in diet	Phospholipids in small LDL	0.00558052762763559	0.0011468742302032	TRUE	0.0000000000000000000000000000000000178346831326704
ukb-b-2909	met-d-S_LDL_PL_pct	Variation in diet	Phospholipids to total lipids ratio in small LDL	0.00558052762763559	0.00172554211165634	TRUE	0.00000000000000000000000560809088435572
ukb-b-2909	met-d-S_LDL_TG	Variation in diet	Triglycerides in small LDL	0.00558052762763559	0.00240028891322488	TRUE	0.00000000000000479371734817486
ukb-b-2909	met-d-S_LDL_TG_pct	Variation in diet	Triglycerides to total lipids ratio in small LDL	0.00558052762763559	0.00203246771795204	TRUE	0.000000000000000000185883149498512
ukb-b-2909	met-d-S_VLDL_C	Variation in diet	Cholesterol in small VLDL	0.00558052762763559	0.00179119426337763	TRUE	0.0000000000000000000000617142340628082
ukb-b-2909	met-d-S_VLDL_C_pct	Variation in diet	Cholesterol to total lipids ratio in small VLDL	0.00558052762763559	0.00135869373725104	TRUE	0.00000000000000000000000000000103863426082541
ukb-b-2909	met-d-S_VLDL_CE	Variation in diet	Cholesteryl esters in small VLDL	0.00558052762763559	0.00189613205244595	TRUE	0.00000000000000000000233235612782602
ukb-b-2909	met-d-S_VLDL_CE_pct	Variation in diet	Cholesteryl esters to total lipids ratio in small VLDL	0.00558052762763559	0.00114272684603904	TRUE	0.000000000000000000000000000000000014126366588924
ukb-b-2909	met-d-S_VLDL_FC	Variation in diet	Free cholesterol in small VLDL	0.00558052762763559	0.00159599761713621	TRUE	0.000000000000000000000000036222996582015
ukb-b-2909	met-d-S_VLDL_FC_pct	Variation in diet	Free cholesterol to total lipids ratio in small VLDL	0.00558052762763559	0.00170384116377536	TRUE	0.00000000000000000000000248175550805822
ukb-b-2909	met-d-S_VLDL_L	Variation in diet	Total lipids in small VLDL	0.00558052762763559	0.00205716107636733	TRUE	0.000000000000000000395316325277232
ukb-b-2909	met-d-S_VLDL_P	Variation in diet	Concentration of small VLDL particles	0.00558052762763559	0.00208452086386222	TRUE	0.000000000000000000900190221946898
ukb-b-2909	met-d-S_VLDL_PL	Variation in diet	Phospholipids in small VLDL	0.00558052762763559	0.001796148860981	TRUE	0.00000000000000000000007366035802021
ukb-b-2909	met-d-S_VLDL_PL_pct	Variation in diet	Phospholipids to total lipids ratio in small VLDL	0.00558052762763559	0.00170830322296506	TRUE	0.00000000000000000000000293741017156625
ukb-b-2909	met-d-S_VLDL_TG	Variation in diet	Triglycerides in small VLDL	0.00558052762763559	0.00217559777989533	TRUE	0.0000000000000000126563710600851
ukb-b-2909	met-d-S_VLDL_TG_pct	Variation in diet	Triglycerides to total lipids ratio in small VLDL	0.00558052762763559	0.00146464813737047	TRUE	0.000000000000000000000000000137082934915636
ukb-b-2909	met-d-SFA	Variation in diet	Saturated fatty acids	0.00558052762763559	0.00192558339135183	TRUE	0.0000000000000000000063508798562735
ukb-b-2909	met-d-SFA_pct	Variation in diet	Ratio of saturated fatty acids to total fatty acids	0.00558052762763559	0.00159222665567838	TRUE	0.0000000000000000000000000320562439075087
ukb-b-2909	met-d-Sphingomyelins	Variation in diet	Sphingomyelins	0.00558052762763559	0.00134519876760315	TRUE	0.000000000000000000000000000000563415206802689
ukb-b-2909	met-d-TG_by_PG	Variation in diet	Ratio of triglycerides to phosphoglycerides	0.00558052762763559	0.00210150742401776	TRUE	0.00000000000000000152262346525914
ukb-b-2909	met-d-Total_BCAA	Variation in diet	Total concentration of branched-chain amino acids (leucine + isoleucine + valine)	0.00558052762763559	0.00212326415058815	TRUE	0.00000000000000000284443501417921
ukb-b-2909	met-d-Total_C	Variation in diet	Total cholesterol	0.00558052762763559	0.00136267981022595	TRUE	0.00000000000000000000000000000125648945689466
ukb-b-2909	met-d-Total_CE	Variation in diet	Total esterified cholesterol	0.00558052762763559	0.00133476166639134	TRUE	0.000000000000000000000000000000327287653034803
ukb-b-2909	met-d-Total_FA	Variation in diet	Total fatty acids	0.00558052762763559	0.00184621728362568	TRUE	0.000000000000000000000438241035629409
ukb-b-2909	met-d-Total_FC	Variation in diet	Total free cholesterol	0.00558052762763559	0.00146990563734329	TRUE	0.000000000000000000000000000173045082682013
ukb-b-2909	met-d-Total_L	Variation in diet	Total lipids in lipoprotein particles	0.00558052762763559	0.00156868476263763	TRUE	0.0000000000000000000000000118278949271802
ukb-b-2909	met-d-Total_P	Variation in diet	Total concentration of lipoprotein particles	0.00558052762763559	0.00125336537190146	TRUE	0.00000000000000000000000000000000551880446173791
ukb-b-2909	met-d-Total_PL	Variation in diet	Total phospholipids in lipoprotein particles	0.00558052762763559	0.00144606238298237	TRUE	0.0000000000000000000000000000597509037109945
ukb-b-2909	met-d-Total_TG	Variation in diet	Total triglycerides	0.00558052762763559	0.00223287681728085	TRUE	0.0000000000000000620496366186002
ukb-b-2909	met-d-Tyr	Variation in diet	Tyrosine	0.00558052762763559	0.00203092194040629	TRUE	0.000000000000000000185934555747022
ukb-b-2909	met-d-Unsaturation	Variation in diet	Degree of unsaturation	0.00558052762763559	0.00157844148731747	TRUE	0.0000000000000000000000000182477737754936
ukb-b-2909	met-d-Val	Variation in diet	Valine	0.00558052762763559	0.00223467997889688	TRUE	0.0000000000000000656597285372512
ukb-b-2909	met-d-VLDL_C	Variation in diet	VLDL cholesterol	0.00558052762763559	0.00191975805567674	TRUE	0.00000000000000000000511532995425151
ukb-b-2909	met-d-VLDL_CE	Variation in diet	Cholesteryl esters in VLDL	0.00558052762763559	0.00183972044598544	TRUE	0.000000000000000000000341015142326347
ukb-b-2909	met-d-VLDL_FC	Variation in diet	Free cholesterol in VLDL	0.00558052762763559	0.00199199896260806	TRUE	0.000000000000000000052647835170708
ukb-b-2909	met-d-VLDL_L	Variation in diet	Total lipids in VLDL	0.00558052762763559	0.00209670573411396	TRUE	0.00000000000000000129300779674708
ukb-b-2909	met-d-VLDL_P	Variation in diet	Concentration of VLDL particles	0.00558052762763559	0.00204781525337064	TRUE	0.000000000000000000297506197028163
ukb-b-2909	met-d-VLDL_PL	Variation in diet	Phospholipids in VLDL	0.00558052762763559	0.00211911983435545	TRUE	0.00000000000000000249967038386306
ukb-b-2909	met-d-VLDL_size	Variation in diet	Average diameter for VLDL particles	0.00558052762763559	0.00170480072701219	TRUE	0.00000000000000000000000257347329502536
ukb-b-2909	met-d-VLDL_TG	Variation in diet	Triglycerides in VLDL	0.00558052762763559	0.00207894522905327	TRUE	0.00000000000000000076204890392978
ukb-b-2909	met-d-XL_HDL_C	Variation in diet	Cholesterol in very large HDL	0.00558052762763559	0.00174941946640603	TRUE	0.0000000000000000000000135738462959739
ukb-b-2909	met-d-XL_HDL_C_pct	Variation in diet	Cholesterol to total lipids ratio in very large HDL	0.00558052762763559	0.00135349833119651	TRUE	0.00000000000000000000000000000081919433026813
ukb-b-2909	met-d-XL_HDL_CE	Variation in diet	Cholesteryl esters in very large HDL	0.00558052762763559	0.00174590811534234	TRUE	0.0000000000000000000000119293758113071
ukb-b-2909	met-d-XL_HDL_CE_pct	Variation in diet	Cholesteryl esters to total lipids ratio in very large HDL	0.00558052762763559	0.00138326882619149	TRUE	0.00000000000000000000000000000336916282203243
ukb-b-2909	met-d-XL_HDL_FC	Variation in diet	Free cholesterol in very large HDL	0.00558052762763559	0.00171218290482271	TRUE	0.00000000000000000000000339972714346999
ukb-b-2909	met-d-XL_HDL_FC_pct	Variation in diet	Free cholesterol to total lipids ratio in very large HDL	0.00558052762763559	0.0013535473146606	TRUE	0.000000000000000000000000000000821123045865566
ukb-b-2909	met-d-XL_HDL_L	Variation in diet	Total lipids in very large HDL	0.00558052762763559	0.00170346137649767	TRUE	0.00000000000000000000000244634860540546
ukb-b-2909	met-d-XL_HDL_P	Variation in diet	Concentration of very large HDL particles	0.00558052762763559	0.00165603076556663	TRUE	0.00000000000000000000000039527858389174
ukb-b-2909	met-d-XL_HDL_PL	Variation in diet	Phospholipids in very large HDL	0.00558052762763559	0.0016709039168086	TRUE	0.000000000000000000000000704327075806815
ukb-b-2909	met-d-XL_HDL_PL_pct	Variation in diet	Phospholipids to total lipids ratio in very large HDL	0.00558052762763559	0.00148253702942704	TRUE	0.000000000000000000000000000305045599694584
ukb-b-2909	met-d-XL_HDL_TG	Variation in diet	Triglycerides in very large HDL	0.00558052762763559	0.00207778373182155	TRUE	0.000000000000000000736003733728052
ukb-b-2909	met-d-XL_HDL_TG_pct	Variation in diet	Triglycerides to total lipids ratio in very large HDL	0.00558052762763559	0.00222456669682832	TRUE	0.000000000000000049742283652852
ukb-b-2909	met-d-XL_VLDL_C	Variation in diet	Cholesterol in very large VLDL	0.00558052762763559	0.00207871770388123	TRUE	0.000000000000000000756876803226686
ukb-b-2909	met-d-XL_VLDL_C_pct	Variation in diet	Cholesterol to total lipids ratio in very large VLDL	0.00558052762763559	0.00165014687734485	TRUE	0.000000000000000000000000445337428543605
ukb-b-2909	met-d-XL_VLDL_CE	Variation in diet	Cholesteryl esters in very large VLDL	0.00558052762763559	0.00199353415032111	TRUE	0.000000000000000000055260184841408
ukb-b-2909	met-d-XL_VLDL_CE_pct	Variation in diet	Cholesteryl esters to total lipids ratio in very large VLDL	0.00558052762763559	0.00164515148926147	TRUE	0.000000000000000000000000366517845677239
ukb-b-2909	met-d-XL_VLDL_FC	Variation in diet	Free cholesterol in very large VLDL	0.00558052762763559	0.00211364299920726	TRUE	0.00000000000000000212955156868976
ukb-b-2909	met-d-XL_VLDL_FC_pct	Variation in diet	Free cholesterol to total lipids ratio in very large VLDL	0.00558052762763559	0.00151502820851634	TRUE	0.00000000000000000000000000181403395202593
ukb-b-2909	met-d-XL_VLDL_L	Variation in diet	Total lipids in very large VLDL	0.00558052762763559	0.00211569540094678	TRUE	0.00000000000000000226149260995663
ukb-b-2909	met-d-XL_VLDL_P	Variation in diet	Concentration of very large VLDL particles	0.00558052762763559	0.00213478737167923	TRUE	0.00000000000000000394189922528044
ukb-b-2909	met-d-XL_VLDL_PL	Variation in diet	Phospholipids in very large VLDL	0.00558052762763559	0.00212880960756754	TRUE	0.00000000000000000331473727651074
ukb-b-2909	met-d-XL_VLDL_PL_pct	Variation in diet	Phospholipids to total lipids ratio in very large VLDL	0.00558052762763559	0.0014245308416657	TRUE	0.0000000000000000000000000000339461640532057
ukb-b-2909	met-d-XL_VLDL_TG	Variation in diet	Triglycerides in very large VLDL	0.00558052762763559	0.00207822704294133	TRUE	0.000000000000000000745839879001662
ukb-b-2909	met-d-XL_VLDL_TG_pct	Variation in diet	Triglycerides to total lipids ratio in very large VLDL	0.00558052762763559	0.001495321157683	TRUE	0.000000000000000000000000000778954227636581
ukb-b-2909	met-d-XS_VLDL_C	Variation in diet	Cholesterol in very small VLDL	0.00558052762763559	0.00181201441004573	TRUE	0.000000000000000000000129329877353378
ukb-b-2909	met-d-XS_VLDL_C_pct	Variation in diet	Cholesterol to total lipids ratio in very small VLDL	0.00558052762763559	0.00193954440423994	TRUE	0.00000000000000000000978810369462634
ukb-b-2909	met-d-XS_VLDL_CE	Variation in diet	Cholesteryl esters in very small VLDL	0.00558052762763559	0.0017141365036489	TRUE	0.00000000000000000000000365888443673002
ukb-b-2909	met-d-XS_VLDL_CE_pct	Variation in diet	Cholesteryl esters to total lipids ratio in very small VLDL	0.00558052762763559	0.00201145920742099	TRUE	0.0000000000000000000969445979877963
ukb-b-2909	met-d-XS_VLDL_FC	Variation in diet	Free cholesterol in very small VLDL	0.00558052762763559	0.00206998111747582	TRUE	0.000000000000000000582300306414224
ukb-b-2909	met-d-XS_VLDL_FC_pct	Variation in diet	Free cholesterol to total lipids ratio in very small VLDL	0.00558052762763559	0.00113438124374418	TRUE	0.00000000000000000000000000000000000881672339774481
ukb-b-2909	met-d-XS_VLDL_L	Variation in diet	Total lipids in very small VLDL	0.00558052762763559	0.00221094147536976	TRUE	0.0000000000000000339726320618169
ukb-b-2909	met-d-XS_VLDL_P	Variation in diet	Concentration of very small VLDL particles	0.00558052762763559	0.00214636951407637	TRUE	0.00000000000000000550488457835913
ukb-b-2909	met-d-XS_VLDL_PL	Variation in diet	Phospholipids in very small VLDL	0.00558052762763559	0.00235285151140191	TRUE	0.00000000000000146092623615542
ukb-b-2909	met-d-XS_VLDL_PL_pct	Variation in diet	Phospholipids to total lipids ratio in very small VLDL	0.00558052762763559	0.00191005068136188	TRUE	0.00000000000000000000370969516162876
ukb-b-2909	met-d-XS_VLDL_TG	Variation in diet	Triglycerides in very small VLDL	0.00558052762763559	0.00265288718419983	TRUE	0.00000000000157672104339446
ukb-b-2909	met-d-XS_VLDL_TG_pct	Variation in diet	Triglycerides to total lipids ratio in very small VLDL	0.00558052762763559	0.00179826189139828	TRUE	0.0000000000000000000000794208676881346
ukb-b-2909	met-d-XXL_VLDL_C	Variation in diet	Cholesterol in chylomicrons and extremely large VLDL	0.00558052762763559	0.00221556816504528	TRUE	0.0000000000000000386006863552789
ukb-b-2909	met-d-XXL_VLDL_C_pct	Variation in diet	Cholesterol to total lipids ratio in chylomicrons and extremely large VLDL	0.00558052762763559	0.00114348942805298	TRUE	0.0000000000000000000000000000000000966016264960173
ukb-b-2909	met-d-XXL_VLDL_CE	Variation in diet	Cholesteryl esters in chylomicrons and extremely large VLDL	0.00558052762763559	0.00227870824175952	TRUE	0.000000000000000213014001736134
ukb-b-2909	met-d-XXL_VLDL_CE_pct	Variation in diet	Cholesteryl esters to total lipids ratio in chylomicrons and extremely large VLDL	0.00558052762763559	0.00115255777669995	TRUE	0.000000000000000000000000000000000158665639493964
ukb-b-2909	met-d-XXL_VLDL_FC	Variation in diet	Free cholesterol in chylomicrons and extremely large VLDL	0.00558052762763559	0.00211802146107294	TRUE	0.00000000000000000242071731790111
ukb-b-2909	met-d-XXL_VLDL_FC_pct	Variation in diet	Free cholesterol to total lipids ratio in chylomicrons and extremely large VLDL	0.00558052762763559	0.00121744972252546	TRUE	0.00000000000000000000000000000000499789206998053
ukb-b-2909	met-d-XXL_VLDL_L	Variation in diet	Total lipids in chylomicrons and extremely large VLDL	0.00558052762763559	0.00202323085075934	TRUE	0.000000000000000000139760434223569
ukb-b-2909	met-d-XXL_VLDL_P	Variation in diet	Concentration of chylomicrons and extremely large VLDL particles	0.00558052762763559	0.00213369729084077	TRUE	0.00000000000000000381946276577666
ukb-b-2909	met-d-XXL_VLDL_PL	Variation in diet	Phospholipids in chylomicrons and extremely large VLDL	0.00558052762763559	0.00211478691951504	TRUE	0.00000000000000000220213063172464
ukb-b-2909	met-d-XXL_VLDL_PL_pct	Variation in diet	Phospholipids to total lipids ratio in chylomicrons and extremely large VLDL	0.00558052762763559	0.00107011841142512	TRUE	0.00000000000000000000000000000000000152253417835763
ukb-b-2909	met-d-XXL_VLDL_TG	Variation in diet	Triglycerides in chylomicrons and extremely large VLDL	0.00558052762763559	0.0018326499923812	TRUE	0.000000000000000000000266695352425641
ukb-b-2909	met-d-XXL_VLDL_TG_pct	Variation in diet	Triglycerides to total lipids ratio in chylomicrons and extremely large VLDL	0.00558052762763559	0.00107203370180793	TRUE	0.00000000000000000000000000000000000170215176846204
