# Supplementary material for: Dietary-related characteristics and cataract risk: evidence from a mendelian randomization study
Source: Exp Biol Med (Maywood). 2025 Aug 4;250:10544. doi: 10.3389/ebm.2025.10544 (PMC12358322; doi:10.3389/ebm.2025.10544)
Supplement: Supplementary file 7 [file DataSheet8.csv]

Id.exposure	Id.outcome	Exposure	Outcome	SNP r2 exposure	SNP r2 outcome	Correct causal direction	Steiger P-value
ukb-b-2209	ebi-a-GCST90018814	Oily fish intake	Cataract	0.010126	0.000484	TRUE	0
ukb-b-2909	ebi-a-GCST90018814	Variation in diet	Cataract	0.005535	0.000296	TRUE	4.94 e-172
