# Supplementary material for: Dietary-related characteristics and cataract risk: evidence from a mendelian randomization study
Source: Exp Biol Med (Maywood). 2025 Aug 4;250:10544. doi: 10.3389/ebm.2025.10544 (PMC12358322; doi:10.3389/ebm.2025.10544)
Supplement: Supplementary file 8 [file DataSheet9.csv]

ID.exposure	ID.outcome	Method	Number of SNPs	Beta.	Standard Error	OR(95%CI)	P-value
ebi-a-GCST90018814	ukb-b-2209	MR-Egger	62	0.02	0.02	1.02 (0.97-1.07)	0.427
ebi-a-GCST90018814	ukb-b-2209	Weighted median	62	0.01	0.01	1.01 (0.99-1.02)	0.581
ebi-a-GCST90018814	ukb-b-2209	Inverse variance weighted	62	0.01	0.01	0.99 (0.98 1.01)	0.459
ebi-a-GCST90018814	ukb-b-2209	Simple mode	62	0.01	0.02	1.01 (0.97 1.06)	0.547
ebi-a-GCST90018814	ukb-b-2209	Weighted mode	62	0.01	0.02	1.01 (0.98-1.04)	0.688
ebi-a-GCST90018814	ukb-b-2909	MR-Egger	62	0	0.01	1.00 (0.98-1.02)	0.954
ebi-a-GCST90018814	ukb-b-2909	Weighted median	62	0	0.01	1.00 (0.99 1.01)	0.539
ebi-a-GCST90018814	ukb-b-2909	IVW	62	0.01	0	0.99 (0.99-1.00)	0.25
ebi-a-GCST90018814	ukb-b-2909	Simple mode	62	0.01	0.01	0.99 (0.97 1.02)	0.561
ebi-a-GCST90018814	ukb-b-2909	Weighted mode	62	0	0.01	1.00 (0.98 1.01)	0.619
