# Supplementary material for: Dietary-related characteristics and cataract risk: evidence from a mendelian randomization study
Source: Exp Biol Med (Maywood). 2025 Aug 4;250:10544. doi: 10.3389/ebm.2025.10544 (PMC12358322; doi:10.3389/ebm.2025.10544)
Supplement: Supplementary file 9 [file DataSheet7.csv]

exposure	outcome	id.exposure	id.outcome	samplesize	SNP	b	se	p	up	lo	tot
Oily fish intake	Cataracts	ukb-b-2209	ebi-a-GCST90018814	491877	rs10061973	-0.156096419	0.06243252	0.012410844	-0.03372868	-0.278464158	0.01
Oily fish intake	Cataracts	ukb-b-2209	ebi-a-GCST90018814	491877	rs10076975	-0.141393414	0.062639677	0.023992456	-0.018619646	-0.264167182	0.01
Oily fish intake	Cataracts	ukb-b-2209	ebi-a-GCST90018814	491877	rs10137526	-0.150973841	0.062648675	0.015959129	-0.028182437	-0.273765244	0.01
Oily fish intake	Cataracts	ukb-b-2209	ebi-a-GCST90018814	491877	rs10510554	-0.153708391	0.062709404	0.014241173	-0.030797959	-0.276618823	0.01
Oily fish intake	Cataracts	ukb-b-2209	ebi-a-GCST90018814	491877	rs10513136	-0.147054603	0.062793367	0.019186824	-0.023979603	-0.270129603	0.01
Oily fish intake	Cataracts	ukb-b-2209	ebi-a-GCST90018814	491877	rs1053924	-0.134898179	0.061994389	0.029557205	-0.013389176	-0.256407182	0.01
Oily fish intake	Cataracts	ukb-b-2209	ebi-a-GCST90018814	491877	rs10744777	-0.14926382	0.062759459	0.017390416	-0.02625528	-0.27227236	0.01
Oily fish intake	Cataracts	ukb-b-2209	ebi-a-GCST90018814	491877	rs10819087	-0.144615809	0.062724238	0.021134057	-0.021676303	-0.267555315	0.01
Oily fish intake	Cataracts	ukb-b-2209	ebi-a-GCST90018814	491877	rs10864473	-0.147192942	0.062836085	0.019155514	-0.024034215	-0.27035167	0.01
Oily fish intake	Cataracts	ukb-b-2209	ebi-a-GCST90018814	491877	rs10880887	-0.155874285	0.062305402	0.012357138	-0.033755697	-0.277992873	0.01
Oily fish intake	Cataracts	ukb-b-2209	ebi-a-GCST90018814	491877	rs11025569	-0.145116889	0.06276949	0.020783103	-0.022088688	-0.26814509	0.01
Oily fish intake	Cataracts	ukb-b-2209	ebi-a-GCST90018814	491877	rs112139144	-0.143195415	0.062415759	0.021777928	-0.020860527	-0.265530303	0.01
Oily fish intake	Cataracts	ukb-b-2209	ebi-a-GCST90018814	491877	rs11265908	-0.142283453	0.062646415	0.023133989	-0.01949648	-0.265070426	0.01
Oily fish intake	Cataracts	ukb-b-2209	ebi-a-GCST90018814	491877	rs114497213	-0.149789174	0.062796589	0.017064851	-0.02670786	-0.272870488	0.01
Oily fish intake	Cataracts	ukb-b-2209	ebi-a-GCST90018814	491877	rs11558171	-0.144727638	0.06261453	0.020810407	-0.022003159	-0.267452117	0.01
Oily fish intake	Cataracts	ukb-b-2209	ebi-a-GCST90018814	491877	rs11576565	-0.142554673	0.062591202	0.022753325	-0.019875917	-0.265233429	0.01
Oily fish intake	Cataracts	ukb-b-2209	ebi-a-GCST90018814	491877	rs11607886	-0.142717408	0.062795885	0.023043113	-0.019637473	-0.265797344	0.01
Oily fish intake	Cataracts	ukb-b-2209	ebi-a-GCST90018814	491877	rs11648715	-0.141023755	0.062112927	0.023180821	-0.019282418	-0.262765092	0.01
Oily fish intake	Cataracts	ukb-b-2209	ebi-a-GCST90018814	491877	rs116900901	-0.145943445	0.062660174	0.019852388	-0.023129504	-0.268757385	0.01
Oily fish intake	Cataracts	ukb-b-2209	ebi-a-GCST90018814	491877	rs11740769	-0.147632157	0.062856198	0.018837625	-0.02443401	-0.270830305	0.01
Oily fish intake	Cataracts	ukb-b-2209	ebi-a-GCST90018814	491877	rs11747857	-0.149476193	0.062819711	0.01733862	-0.02634956	-0.272602826	0.01
Oily fish intake	Cataracts	ukb-b-2209	ebi-a-GCST90018814	491877	rs117551050	-0.14700185	0.062747571	0.019142222	-0.024016611	-0.269987089	0.01
Oily fish intake	Cataracts	ukb-b-2209	ebi-a-GCST90018814	491877	rs11767283	-0.150576266	0.063230739	0.017248021	-0.026644018	-0.274508514	0.01
Oily fish intake	Cataracts	ukb-b-2209	ebi-a-GCST90018814	491877	rs11777164	-0.14312829	0.062557239	0.022140009	-0.020516102	-0.265740479	0.01
Oily fish intake	Cataracts	ukb-b-2209	ebi-a-GCST90018814	491877	rs11859365	-0.143426857	0.063557029	0.02402908	-0.01885508	-0.267998633	0.01
Oily fish intake	Cataracts	ukb-b-2209	ebi-a-GCST90018814	491877	rs1201289	-0.151127945	0.062819202	0.016138848	-0.028002309	-0.274253581	0.01
Oily fish intake	Cataracts	ukb-b-2209	ebi-a-GCST90018814	491877	rs1229984	-0.14434875	0.063177635	0.022324102	-0.020520587	-0.268176914	0.01
Oily fish intake	Cataracts	ukb-b-2209	ebi-a-GCST90018814	491877	rs12576625	-0.140740974	0.062126927	0.023489493	-0.018972197	-0.262509751	0.01
Oily fish intake	Cataracts	ukb-b-2209	ebi-a-GCST90018814	491877	rs1260326	-0.146665739	0.062852169	0.019621749	-0.023475489	-0.269855989	0.01
Oily fish intake	Cataracts	ukb-b-2209	ebi-a-GCST90018814	491877	rs1263459	-0.143902425	0.062680776	0.021687412	-0.021048104	-0.266756747	0.01
Oily fish intake	Cataracts	ukb-b-2209	ebi-a-GCST90018814	491877	rs12663865	-0.145726753	0.062911875	0.020538444	-0.022419479	-0.269034027	0.01
Oily fish intake	Cataracts	ukb-b-2209	ebi-a-GCST90018814	491877	rs12855717	-0.156414634	0.062480998	0.012300808	-0.033951878	-0.27887739	0.01
Oily fish intake	Cataracts	ukb-b-2209	ebi-a-GCST90018814	491877	rs12906493	-0.156037341	0.062068878	0.011939126	-0.03438234	-0.277692343	0.01
Oily fish intake	Cataracts	ukb-b-2209	ebi-a-GCST90018814	491877	rs12906962	-0.148894875	0.062839665	0.017815	-0.025729132	-0.272060617	0.01
Oily fish intake	Cataracts	ukb-b-2209	ebi-a-GCST90018814	491877	rs12966327	-0.149836048	0.062880265	0.017177851	-0.026590728	-0.273081368	0.01
Oily fish intake	Cataracts	ukb-b-2209	ebi-a-GCST90018814	491877	rs12983532	-0.141624542	0.062778262	0.02407384	-0.018579149	-0.264669935	0.01
Oily fish intake	Cataracts	ukb-b-2209	ebi-a-GCST90018814	491877	rs13023088	-0.149692403	0.062953482	0.017415059	-0.026303578	-0.273081228	0.01
Oily fish intake	Cataracts	ukb-b-2209	ebi-a-GCST90018814	491877	rs13058717	-0.147228675	0.062848641	0.019150351	-0.024045339	-0.270412011	0.01
Oily fish intake	Cataracts	ukb-b-2209	ebi-a-GCST90018814	491877	rs13113700	-0.148493337	0.06278442	0.018023725	-0.025435875	-0.2715508	0.01
Oily fish intake	Cataracts	ukb-b-2209	ebi-a-GCST90018814	491877	rs13138393	-0.15154258	0.06272937	0.015700018	-0.028593014	-0.274492145	0.01
Oily fish intake	Cataracts	ukb-b-2209	ebi-a-GCST90018814	491877	rs1339229	-0.139702294	0.062323407	0.024989162	-0.017548416	-0.261856172	0.01
Oily fish intake	Cataracts	ukb-b-2209	ebi-a-GCST90018814	491877	rs1361016	-0.142622496	0.062841279	0.023233865	-0.019453589	-0.265791404	0.01
Oily fish intake	Cataracts	ukb-b-2209	ebi-a-GCST90018814	491877	rs139348162	-0.147865649	0.062780556	0.018508864	-0.024815758	-0.27091554	0.01
Oily fish intake	Cataracts	ukb-b-2209	ebi-a-GCST90018814	491877	rs1421085	-0.169830826	0.061889934	0.006068106	-0.048526555	-0.291135096	0.01
Oily fish intake	Cataracts	ukb-b-2209	ebi-a-GCST90018814	491877	rs1427781	-0.150890752	0.06281806	0.01630445	-0.027767355	-0.274014149	0.01
Oily fish intake	Cataracts	ukb-b-2209	ebi-a-GCST90018814	491877	rs144377835	-0.141222035	0.061983521	0.022703927	-0.019734334	-0.262709736	0.01
Oily fish intake	Cataracts	ukb-b-2209	ebi-a-GCST90018814	491877	rs1532480	-0.14386672	0.062639969	0.021634519	-0.021092381	-0.266641059	0.01
Oily fish intake	Cataracts	ukb-b-2209	ebi-a-GCST90018814	491877	rs1558542	-0.141352498	0.061956898	0.022520942	-0.019916978	-0.262788019	0.01
Oily fish intake	Cataracts	ukb-b-2209	ebi-a-GCST90018814	491877	rs16850013	-0.150664967	0.062761618	0.016368626	-0.027652196	-0.273677737	0.01
Oily fish intake	Cataracts	ukb-b-2209	ebi-a-GCST90018814	491877	rs16891727	-0.132623826	0.062544243	0.033965574	-0.01003711	-0.255210543	0.01
Oily fish intake	Cataracts	ukb-b-2209	ebi-a-GCST90018814	491877	rs17050031	-0.146186952	0.062824734	0.019970522	-0.023050473	-0.269323431	0.01
Oily fish intake	Cataracts	ukb-b-2209	ebi-a-GCST90018814	491877	rs17057158	-0.151023351	0.062691591	0.015996782	-0.028147832	-0.27389887	0.01
Oily fish intake	Cataracts	ukb-b-2209	ebi-a-GCST90018814	491877	rs170795	-0.147693116	0.062779452	0.018644132	-0.02464539	-0.270740842	0.01
Oily fish intake	Cataracts	ukb-b-2209	ebi-a-GCST90018814	491877	rs17414123	-0.151903599	0.062520606	0.015113137	-0.029363211	-0.274443987	0.01
Oily fish intake	Cataracts	ukb-b-2209	ebi-a-GCST90018814	491877	rs1821849	-0.146149039	0.062814626	0.019982724	-0.023032371	-0.269265707	0.01
Oily fish intake	Cataracts	ukb-b-2209	ebi-a-GCST90018814	491877	rs1876245	-0.141103689	0.062640176	0.02428395	-0.018328943	-0.263878434	0.01
Oily fish intake	Cataracts	ukb-b-2209	ebi-a-GCST90018814	491877	rs1925517	-0.153528883	0.062622522	0.014220053	-0.030788739	-0.276269027	0.01
Oily fish intake	Cataracts	ukb-b-2209	ebi-a-GCST90018814	491877	rs1951286	-0.136941208	0.06263138	0.028781733	-0.014183704	-0.259698712	0.01
Oily fish intake	Cataracts	ukb-b-2209	ebi-a-GCST90018814	491877	rs2092910	-0.148568118	0.062834188	0.018057002	-0.02541311	-0.271723126	0.01
Oily fish intake	Cataracts	ukb-b-2209	ebi-a-GCST90018814	491877	rs2271308	-0.146184368	0.062935927	0.020192635	-0.02282995	-0.269538785	0.01
Oily fish intake	Cataracts	ukb-b-2209	ebi-a-GCST90018814	491877	rs2591847	-0.147230736	0.062804049	0.019063479	-0.0241348	-0.270326672	0.01
Oily fish intake	Cataracts	ukb-b-2209	ebi-a-GCST90018814	491877	rs2601759	-0.149459132	0.062728854	0.017189846	-0.026510579	-0.272407685	0.01
Oily fish intake	Cataracts	ukb-b-2209	ebi-a-GCST90018814	491877	rs275160	-0.150944954	0.062777273	0.016196723	-0.027901499	-0.27398841	0.01
Oily fish intake	Cataracts	ukb-b-2209	ebi-a-GCST90018814	491877	rs2827161	-0.148256112	0.062918593	0.018457191	-0.024935669	-0.271576555	0.01
Oily fish intake	Cataracts	ukb-b-2209	ebi-a-GCST90018814	491877	rs28533540	-0.136181766	0.06247779	0.02928098	-0.013725298	-0.258638234	0.01
Oily fish intake	Cataracts	ukb-b-2209	ebi-a-GCST90018814	491877	rs303817	-0.159149934	0.062382138	0.010734962	-0.036880943	-0.281418925	0.01
Oily fish intake	Cataracts	ukb-b-2209	ebi-a-GCST90018814	491877	rs3124402	-0.163576393	0.062849204	0.009249813	-0.040391954	-0.286760832	0.01
Oily fish intake	Cataracts	ukb-b-2209	ebi-a-GCST90018814	491877	rs321243	-0.158036191	0.062033942	0.010847418	-0.036449664	-0.279622718	0.01
Oily fish intake	Cataracts	ukb-b-2209	ebi-a-GCST90018814	491877	rs34506528	-0.142407912	0.062552177	0.022808569	-0.019805646	-0.265010178	0.01
Oily fish intake	Cataracts	ukb-b-2209	ebi-a-GCST90018814	491877	rs35287743	-0.142328291	0.062882317	0.023610598	-0.019078949	-0.265577632	0.01
Oily fish intake	Cataracts	ukb-b-2209	ebi-a-GCST90018814	491877	rs37013	-0.150879275	0.062789325	0.016263647	-0.027812198	-0.273946351	0.01
Oily fish intake	Cataracts	ukb-b-2209	ebi-a-GCST90018814	491877	rs3781441	-0.141193337	0.062619829	0.024147744	-0.018458472	-0.263928202	0.01
Oily fish intake	Cataracts	ukb-b-2209	ebi-a-GCST90018814	491877	rs3847799	-0.141837125	0.062473319	0.023185555	-0.01938942	-0.264284831	0.01
Oily fish intake	Cataracts	ukb-b-2209	ebi-a-GCST90018814	491877	rs3923087	-0.136927561	0.061796083	0.026705425	-0.015807238	-0.258047885	0.01
Oily fish intake	Cataracts	ukb-b-2209	ebi-a-GCST90018814	491877	rs4002471	-0.15678387	0.062763677	0.012489505	-0.033767063	-0.279800678	0.01
Oily fish intake	Cataracts	ukb-b-2209	ebi-a-GCST90018814	491877	rs4131293	-0.153522351	0.062585262	0.014166591	-0.030855238	-0.276189465	0.01
Oily fish intake	Cataracts	ukb-b-2209	ebi-a-GCST90018814	491877	rs4261301	-0.140409419	0.062255207	0.024109215	-0.018389213	-0.262429625	0.01
Oily fish intake	Cataracts	ukb-b-2209	ebi-a-GCST90018814	491877	rs4278546	-0.151728649	0.062578894	0.015325354	-0.029074018	-0.274383281	0.01
Oily fish intake	Cataracts	ukb-b-2209	ebi-a-GCST90018814	491877	rs4419275	-0.153935358	0.062522033	0.013812701	-0.031392173	-0.276478542	0.01
Oily fish intake	Cataracts	ukb-b-2209	ebi-a-GCST90018814	491877	rs45501495	-0.150623923	0.063086457	0.016959741	-0.026974467	-0.27427338	0.01
Oily fish intake	Cataracts	ukb-b-2209	ebi-a-GCST90018814	491877	rs4579097	-0.145248665	0.062823975	0.020778003	-0.022113674	-0.268383655	0.01
Oily fish intake	Cataracts	ukb-b-2209	ebi-a-GCST90018814	491877	rs4778971	-0.154186614	0.062578648	0.013744007	-0.031532464	-0.276840764	0.01
Oily fish intake	Cataracts	ukb-b-2209	ebi-a-GCST90018814	491877	rs4817505	-0.146971092	0.062848637	0.019361693	-0.023787763	-0.27015442	0.01
Oily fish intake	Cataracts	ukb-b-2209	ebi-a-GCST90018814	491877	rs4851487	-0.14419197	0.062733764	0.021534786	-0.021233792	-0.267150147	0.01
Oily fish intake	Cataracts	ukb-b-2209	ebi-a-GCST90018814	491877	rs4869859	-0.152730711	0.062984446	0.015312786	-0.029281198	-0.276180225	0.01
Oily fish intake	Cataracts	ukb-b-2209	ebi-a-GCST90018814	491877	rs4970581	-0.150150749	0.062831794	0.016860963	-0.027000434	-0.273301065	0.01
Oily fish intake	Cataracts	ukb-b-2209	ebi-a-GCST90018814	491877	rs4974084	-0.150112072	0.062643457	0.01656185	-0.027330896	-0.272893249	0.01
Oily fish intake	Cataracts	ukb-b-2209	ebi-a-GCST90018814	491877	rs4982738	-0.148056038	0.062918684	0.018615969	-0.024735417	-0.271376658	0.01
Oily fish intake	Cataracts	ukb-b-2209	ebi-a-GCST90018814	491877	rs552234	-0.150806813	0.062839329	0.016400473	-0.027641728	-0.273971897	0.01
Oily fish intake	Cataracts	ukb-b-2209	ebi-a-GCST90018814	491877	rs55688158	-0.147515001	0.062770743	0.018770394	-0.024484345	-0.270545657	0.01
Oily fish intake	Cataracts	ukb-b-2209	ebi-a-GCST90018814	491877	rs55701338	-0.152229208	0.062640728	0.015090686	-0.029453381	-0.275005036	0.01
Oily fish intake	Cataracts	ukb-b-2209	ebi-a-GCST90018814	491877	rs55871839	-0.152584338	0.062255186	0.014247981	-0.030564174	-0.274604503	0.01
Oily fish intake	Cataracts	ukb-b-2209	ebi-a-GCST90018814	491877	rs55930451	-0.150228263	0.062771691	0.01669992	-0.027195749	-0.273260777	0.01
Oily fish intake	Cataracts	ukb-b-2209	ebi-a-GCST90018814	491877	rs55985303	-0.149668583	0.062969869	0.017462202	-0.02624764	-0.273089525	0.01
Oily fish intake	Cataracts	ukb-b-2209	ebi-a-GCST90018814	491877	rs56096330	-0.150564895	0.062708256	0.016348646	-0.027656714	-0.273473077	0.01
Oily fish intake	Cataracts	ukb-b-2209	ebi-a-GCST90018814	491877	rs573057	-0.149683475	0.062815161	0.017175947	-0.02656576	-0.27280119	0.01
Oily fish intake	Cataracts	ukb-b-2209	ebi-a-GCST90018814	491877	rs59355765	-0.146364341	0.062823561	0.0198184	-0.023230161	-0.269498521	0.01
Oily fish intake	Cataracts	ukb-b-2209	ebi-a-GCST90018814	491877	rs59733471	-0.14384697	0.062565338	0.021496538	-0.021218907	-0.266475033	0.01
Oily fish intake	Cataracts	ukb-b-2209	ebi-a-GCST90018814	491877	rs6000943	-0.147635174	0.062791768	0.018713638	-0.024563308	-0.27070704	0.01
Oily fish intake	Cataracts	ukb-b-2209	ebi-a-GCST90018814	491877	rs6021076	-0.147186597	0.062818017	0.019126132	-0.024063284	-0.27030991	0.01
Oily fish intake	Cataracts	ukb-b-2209	ebi-a-GCST90018814	491877	rs6033437	-0.146422999	0.062787635	0.01969882	-0.023359234	-0.269486764	0.01
Oily fish intake	Cataracts	ukb-b-2209	ebi-a-GCST90018814	491877	rs6059844	-0.162867531	0.061276743	0.007862893	-0.042765115	-0.282969947	0.01
Oily fish intake	Cataracts	ukb-b-2209	ebi-a-GCST90018814	491877	rs6074041	-0.143051836	0.062440939	0.021963743	-0.020667595	-0.265436078	0.01
Oily fish intake	Cataracts	ukb-b-2209	ebi-a-GCST90018814	491877	rs6089753	-0.151413919	0.062875242	0.01603296	-0.028178445	-0.274649393	0.01
Oily fish intake	Cataracts	ukb-b-2209	ebi-a-GCST90018814	491877	rs6119946	-0.147658825	0.062820149	0.018748155	-0.024531333	-0.270786317	0.01
Oily fish intake	Cataracts	ukb-b-2209	ebi-a-GCST90018814	491877	rs61882686	-0.151020988	0.062678323	0.015976094	-0.028171475	-0.2738705	0.01
Oily fish intake	Cataracts	ukb-b-2209	ebi-a-GCST90018814	491877	rs62458738	-0.146384842	0.062797785	0.019750668	-0.023301184	-0.2694685	0.01
Oily fish intake	Cataracts	ukb-b-2209	ebi-a-GCST90018814	491877	rs6465487	-0.152015142	0.062899939	0.015658596	-0.028731261	-0.275299024	0.01
Oily fish intake	Cataracts	ukb-b-2209	ebi-a-GCST90018814	491877	rs6667502	-0.152757923	0.062675915	0.014798758	-0.02991313	-0.275602716	0.01
Oily fish intake	Cataracts	ukb-b-2209	ebi-a-GCST90018814	491877	rs673604	-0.144070163	0.062957904	0.022116737	-0.020672671	-0.267467654	0.01
Oily fish intake	Cataracts	ukb-b-2209	ebi-a-GCST90018814	491877	rs6769454	-0.150035731	0.062713843	0.016739219	-0.027116599	-0.272954863	0.01
Oily fish intake	Cataracts	ukb-b-2209	ebi-a-GCST90018814	491877	rs6842641	-0.142760013	0.062634432	0.022651748	-0.019996527	-0.265523499	0.01
Oily fish intake	Cataracts	ukb-b-2209	ebi-a-GCST90018814	491877	rs6951862	-0.149321049	0.062847667	0.017505243	-0.026139621	-0.272502476	0.01
Oily fish intake	Cataracts	ukb-b-2209	ebi-a-GCST90018814	491877	rs6960970	-0.14868188	0.062816548	0.017936704	-0.025561446	-0.271802314	0.01
Oily fish intake	Cataracts	ukb-b-2209	ebi-a-GCST90018814	491877	rs6965147	-0.151817871	0.06276415	0.015569109	-0.028800137	-0.274835605	0.01
Oily fish intake	Cataracts	ukb-b-2209	ebi-a-GCST90018814	491877	rs6988032	-0.141452324	0.062534306	0.023697677	-0.018885084	-0.264019565	0.01
Oily fish intake	Cataracts	ukb-b-2209	ebi-a-GCST90018814	491877	rs7147583	-0.14271501	0.062594403	0.022607906	-0.020029979	-0.265400041	0.01
Oily fish intake	Cataracts	ukb-b-2209	ebi-a-GCST90018814	491877	rs7225002	-0.16175603	0.062277083	0.009394329	-0.039692947	-0.283819113	0.01
Oily fish intake	Cataracts	ukb-b-2209	ebi-a-GCST90018814	491877	rs7243428	-0.139986025	0.062118357	0.024225301	-0.018234045	-0.261738005	0.01
Oily fish intake	Cataracts	ukb-b-2209	ebi-a-GCST90018814	491877	rs72484727	-0.150565245	0.062678798	0.016298049	-0.027714801	-0.273415689	0.01
Oily fish intake	Cataracts	ukb-b-2209	ebi-a-GCST90018814	491877	rs7254235	-0.150889252	0.062844892	0.016351285	-0.027713264	-0.274065241	0.01
Oily fish intake	Cataracts	ukb-b-2209	ebi-a-GCST90018814	491877	rs72821178	-0.141871401	0.0622558	0.022676202	-0.019850033	-0.263892769	0.01
Oily fish intake	Cataracts	ukb-b-2209	ebi-a-GCST90018814	491877	rs733069	-0.152399723	0.062665192	0.015017047	-0.029575946	-0.2752235	0.01
Oily fish intake	Cataracts	ukb-b-2209	ebi-a-GCST90018814	491877	rs7338243	-0.147033232	0.06290329	0.019415851	-0.023742783	-0.270323681	0.01
Oily fish intake	Cataracts	ukb-b-2209	ebi-a-GCST90018814	491877	rs7404229	-0.149424922	0.062673115	0.017116534	-0.026585617	-0.272264228	0.01
Oily fish intake	Cataracts	ukb-b-2209	ebi-a-GCST90018814	491877	rs7431970	-0.143982382	0.062833878	0.021935845	-0.020827981	-0.267136784	0.01
Oily fish intake	Cataracts	ukb-b-2209	ebi-a-GCST90018814	491877	rs74575358	-0.141532977	0.06268992	0.023966416	-0.018660733	-0.264405221	0.01
Oily fish intake	Cataracts	ukb-b-2209	ebi-a-GCST90018814	491877	rs75887709	-0.148413452	0.062809172	0.018131269	-0.025307475	-0.271519428	0.01
Oily fish intake	Cataracts	ukb-b-2209	ebi-a-GCST90018814	491877	rs77258251	-0.144722643	0.062657544	0.020902546	-0.021913857	-0.267531428	0.01
Oily fish intake	Cataracts	ukb-b-2209	ebi-a-GCST90018814	491877	rs7749444	-0.149287753	0.062780451	0.017409953	-0.02623807	-0.272337436	0.01
Oily fish intake	Cataracts	ukb-b-2209	ebi-a-GCST90018814	491877	rs77869596	-0.143698579	0.062488718	0.021471324	-0.021220693	-0.266176465	0.01
Oily fish intake	Cataracts	ukb-b-2209	ebi-a-GCST90018814	491877	rs790564	-0.145255509	0.0630016	0.021133863	-0.021772373	-0.268738645	0.01
Oily fish intake	Cataracts	ukb-b-2209	ebi-a-GCST90018814	491877	rs79059303	-0.143620312	0.062534767	0.02163889	-0.021052169	-0.266188455	0.01
Oily fish intake	Cataracts	ukb-b-2209	ebi-a-GCST90018814	491877	rs7919624	-0.149379024	0.062849259	0.017464378	-0.026194477	-0.272563571	0.01
Oily fish intake	Cataracts	ukb-b-2209	ebi-a-GCST90018814	491877	rs7965154	-0.146842995	0.062889007	0.019545777	-0.023580541	-0.270105449	0.01
Oily fish intake	Cataracts	ukb-b-2209	ebi-a-GCST90018814	491877	rs79655964	-0.149977665	0.06285196	0.017023256	-0.026787824	-0.273167505	0.01
Oily fish intake	Cataracts	ukb-b-2209	ebi-a-GCST90018814	491877	rs79785912	-0.146282348	0.062887074	0.020012602	-0.023023682	-0.269541014	0.01
Oily fish intake	Cataracts	ukb-b-2209	ebi-a-GCST90018814	491877	rs8182438	-0.148498274	0.062752289	0.017961054	-0.025503787	-0.271492761	0.01
Oily fish intake	Cataracts	ukb-b-2209	ebi-a-GCST90018814	491877	rs903676	-0.142055802	0.062628062	0.023314266	-0.0193048	-0.264806803	0.01
Oily fish intake	Cataracts	ukb-b-2209	ebi-a-GCST90018814	491877	rs9301837	-0.144062752	0.062988105	0.022187525	-0.020606066	-0.267519437	0.01
Oily fish intake	Cataracts	ukb-b-2209	ebi-a-GCST90018814	491877	rs957523	-0.149792569	0.063293648	0.017950927	-0.02573702	-0.273848118	0.01
Oily fish intake	Cataracts	ukb-b-2209	ebi-a-GCST90018814	491877	rs9597870	-0.152472205	0.062778625	0.015151895	-0.029426099	-0.27551831	0.01
Oily fish intake	Cataracts	ukb-b-2209	ebi-a-GCST90018814	491877	rs9606833	-0.148014708	0.062992635	0.018787815	-0.024549143	-0.271480272	0.01
Oily fish intake	Cataracts	ukb-b-2209	ebi-a-GCST90018814	491877	rs9831061	-0.145819353	0.062846468	0.020327499	-0.022640276	-0.26899843	0.01
Oily fish intake	Cataracts	ukb-b-2209	ebi-a-GCST90018814	491877	rs9841174	-0.150002501	0.063116	0.017472262	-0.026295142	-0.27370986	0.01
Oily fish intake	Cataracts	ukb-b-2209	ebi-a-GCST90018814	491877	rs9860241	-0.147730648	0.062848488	0.018743979	-0.024547611	-0.270913686	0.01
Oily fish intake	Cataracts	ukb-b-2209	ebi-a-GCST90018814	491877	rs9889161	-0.153123305	0.062592826	0.014431501	-0.030441367	-0.275805244	0.01
Oily fish intake	Cataracts	ukb-b-2209	ebi-a-GCST90018814	491877	rs9958909	-0.151286356	0.062689668	0.015810614	-0.028414607	-0.274158104	0.01
Oily fish intake	Cataracts	ukb-b-2209	ebi-a-GCST90018814	491877			0.062471629	0.018005403			1
Oily fish intake	Cataracts	ukb-b-2209	ebi-a-GCST90018814	491877	All	-0.147777075	0.062471629	0.018005403	-0.025332683	-0.270221467	1
Variation in diet	Cataracts	ukb-b-2909	ebi-a-GCST90018814	491877	rs10133551	0.239826894	0.093494062	0.01031293	0.423075255	0.056578533	0.01
Variation in diet	Cataracts	ukb-b-2909	ebi-a-GCST90018814	491877	rs10157166	0.239070152	0.093386611	0.010467078	0.422107909	0.056032395	0.01
Variation in diet	Cataracts	ukb-b-2909	ebi-a-GCST90018814	491877	rs10173724	0.23382474	0.093641205	0.012523896	0.417361503	0.050287978	0.01
Variation in diet	Cataracts	ukb-b-2909	ebi-a-GCST90018814	491877	rs10439469	0.227176466	0.092910495	0.01448076	0.409281036	0.045071896	0.01
Variation in diet	Cataracts	ukb-b-2909	ebi-a-GCST90018814	491877	rs10465566	0.233748807	0.093630523	0.012542489	0.417264631	0.050232983	0.01
Variation in diet	Cataracts	ukb-b-2909	ebi-a-GCST90018814	491877	rs10791889	0.23465207	0.093758117	0.012323648	0.418417979	0.050886161	0.01
Variation in diet	Cataracts	ukb-b-2909	ebi-a-GCST90018814	491877	rs11207177	0.234378077	0.093787058	0.012452851	0.418200711	0.050555443	0.01
Variation in diet	Cataracts	ukb-b-2909	ebi-a-GCST90018814	491877	rs112654635	0.235787008	0.093592787	0.011759306	0.419228871	0.052345145	0.01
Variation in diet	Cataracts	ukb-b-2909	ebi-a-GCST90018814	491877	rs11608693	0.232827417	0.093598524	0.012864025	0.416280524	0.049374309	0.01
Variation in diet	Cataracts	ukb-b-2909	ebi-a-GCST90018814	491877	rs11669756	0.229680382	0.093496641	0.014027323	0.412933798	0.046426965	0.01
Variation in diet	Cataracts	ukb-b-2909	ebi-a-GCST90018814	491877	rs11749676	0.225166305	0.093056697	0.015534686	0.407557431	0.04277518	0.01
Variation in diet	Cataracts	ukb-b-2909	ebi-a-GCST90018814	491877	rs117666098	0.226919958	0.092824654	0.014500937	0.408856279	0.044983636	0.01
Variation in diet	Cataracts	ukb-b-2909	ebi-a-GCST90018814	491877	rs1190234	0.219730041	0.09275515	0.017839846	0.401530134	0.037929948	0.01
Variation in diet	Cataracts	ukb-b-2909	ebi-a-GCST90018814	491877	rs12079233	0.233607959	0.093709419	0.012670548	0.417278421	0.049937498	0.01
Variation in diet	Cataracts	ukb-b-2909	ebi-a-GCST90018814	491877	rs12148513	0.231285073	0.093584531	0.013458413	0.414710754	0.047859392	0.01
Variation in diet	Cataracts	ukb-b-2909	ebi-a-GCST90018814	491877	rs12527158	0.237163831	0.093759847	0.011423108	0.42093313	0.053394532	0.01
Variation in diet	Cataracts	ukb-b-2909	ebi-a-GCST90018814	491877	rs12663341	0.246682544	0.093596712	0.008399119	0.4301321	0.063232988	0.01
Variation in diet	Cataracts	ukb-b-2909	ebi-a-GCST90018814	491877	rs13006224	0.2261982	0.092965858	0.014968844	0.408411281	0.043985119	0.01
Variation in diet	Cataracts	ukb-b-2909	ebi-a-GCST90018814	491877	rs1381138	0.231997565	0.093623519	0.013212714	0.415499662	0.048495468	0.01
Variation in diet	Cataracts	ukb-b-2909	ebi-a-GCST90018814	491877	rs1421085	0.214112325	0.091971788	0.019910948	0.39437703	0.03384762	0.01
Variation in diet	Cataracts	ukb-b-2909	ebi-a-GCST90018814	491877	rs1438900	0.240186391	0.093621226	0.010302362	0.423683994	0.056688788	0.01
Variation in diet	Cataracts	ukb-b-2909	ebi-a-GCST90018814	491877	rs146247102	0.23151306	0.093516848	0.013300155	0.414806083	0.048220037	0.01
Variation in diet	Cataracts	ukb-b-2909	ebi-a-GCST90018814	491877	rs147203243	0.230646573	0.093329883	0.013462109	0.413573144	0.047720002	0.01
Variation in diet	Cataracts	ukb-b-2909	ebi-a-GCST90018814	491877	rs1517572	0.242828118	0.093324858	0.009269101	0.425744839	0.059911398	0.01
Variation in diet	Cataracts	ukb-b-2909	ebi-a-GCST90018814	491877	rs1567421	0.243594815	0.093097649	0.00888229	0.426066207	0.061123423	0.01
Variation in diet	Cataracts	ukb-b-2909	ebi-a-GCST90018814	491877	rs16853589	0.243461984	0.092788338	0.008694398	0.425327127	0.061596842	0.01
Variation in diet	Cataracts	ukb-b-2909	ebi-a-GCST90018814	491877	rs17199009	0.234805388	0.093665521	0.012181248	0.418389809	0.051220967	0.01
Variation in diet	Cataracts	ukb-b-2909	ebi-a-GCST90018814	491877	rs17210284	0.234335659	0.093649402	0.012340138	0.417888487	0.05078283	0.01
Variation in diet	Cataracts	ukb-b-2909	ebi-a-GCST90018814	491877	rs1744291	0.218712109	0.09319169	0.018930045	0.401367822	0.036056396	0.01
Variation in diet	Cataracts	ukb-b-2909	ebi-a-GCST90018814	491877	rs17565470	0.233693493	0.093676624	0.012606965	0.417299675	0.050087311	0.01
Variation in diet	Cataracts	ukb-b-2909	ebi-a-GCST90018814	491877	rs17712032	0.232336251	0.093703817	0.013157603	0.415995732	0.04867677	0.01
Variation in diet	Cataracts	ukb-b-2909	ebi-a-GCST90018814	491877	rs183178911	0.237813825	0.093430365	0.010916542	0.420937339	0.05469031	0.01
Variation in diet	Cataracts	ukb-b-2909	ebi-a-GCST90018814	491877	rs1862450	0.238519954	0.093492818	0.010734916	0.421765878	0.05527403	0.01
Variation in diet	Cataracts	ukb-b-2909	ebi-a-GCST90018814	491877	rs1894588	0.240017292	0.093390486	0.010168675	0.423062646	0.056971939	0.01
Variation in diet	Cataracts	ukb-b-2909	ebi-a-GCST90018814	491877	rs1919584	0.22260005	0.093729111	0.017552292	0.406309107	0.038890992	0.01
Variation in diet	Cataracts	ukb-b-2909	ebi-a-GCST90018814	491877	rs2020235	0.233754195	0.093882791	0.012779653	0.417764466	0.049743924	0.01
Variation in diet	Cataracts	ukb-b-2909	ebi-a-GCST90018814	491877	rs2394102	0.234693458	0.093774628	0.012323624	0.41849173	0.050895187	0.01
Variation in diet	Cataracts	ukb-b-2909	ebi-a-GCST90018814	491877	rs2468314	0.250243419	0.090902357	0.005907327	0.428412039	0.072074799	0.01
Variation in diet	Cataracts	ukb-b-2909	ebi-a-GCST90018814	491877	rs2633793	0.229578793	0.09351199	0.014085585	0.412862294	0.046295293	0.01
Variation in diet	Cataracts	ukb-b-2909	ebi-a-GCST90018814	491877	rs2643434	0.223969906	0.093059796	0.016096017	0.406367106	0.041572705	0.01
Variation in diet	Cataracts	ukb-b-2909	ebi-a-GCST90018814	491877	rs2654808	0.227069979	0.093297203	0.014939812	0.409932497	0.044207461	0.01
Variation in diet	Cataracts	ukb-b-2909	ebi-a-GCST90018814	491877	rs2722010	0.222290675	0.09294018	0.016767768	0.404453428	0.040127923	0.01
Variation in diet	Cataracts	ukb-b-2909	ebi-a-GCST90018814	491877	rs2798282	0.229236695	0.093660949	0.014384464	0.412812156	0.045661234	0.01
Variation in diet	Cataracts	ukb-b-2909	ebi-a-GCST90018814	491877	rs28478765	0.22989699	0.093524524	0.013965616	0.413205057	0.046588922	0.01
Variation in diet	Cataracts	ukb-b-2909	ebi-a-GCST90018814	491877	rs28637922	0.224839422	0.092999222	0.015621162	0.407117897	0.042560946	0.01
Variation in diet	Cataracts	ukb-b-2909	ebi-a-GCST90018814	491877	rs2976573	0.228075673	0.093451131	0.014663388	0.411239889	0.044911457	0.01
Variation in diet	Cataracts	ukb-b-2909	ebi-a-GCST90018814	491877	rs324017	0.231944504	0.093605444	0.013215986	0.415411175	0.048477834	0.01
Variation in diet	Cataracts	ukb-b-2909	ebi-a-GCST90018814	491877	rs35284121	0.236162497	0.093652485	0.011679271	0.419721367	0.052603627	0.01
Variation in diet	Cataracts	ukb-b-2909	ebi-a-GCST90018814	491877	rs3770774	0.233697065	0.093756609	0.012681412	0.417460018	0.049934112	0.01
Variation in diet	Cataracts	ukb-b-2909	ebi-a-GCST90018814	491877	rs4027581	0.243179229	0.093230474	0.009097554	0.425910958	0.0604475	0.01
Variation in diet	Cataracts	ukb-b-2909	ebi-a-GCST90018814	491877	rs41488953	0.243599398	0.092666642	0.0085694	0.425226016	0.06197278	0.01
Variation in diet	Cataracts	ukb-b-2909	ebi-a-GCST90018814	491877	rs4423760	0.233424046	0.0937229	0.012753606	0.41712093	0.049727162	0.01
Variation in diet	Cataracts	ukb-b-2909	ebi-a-GCST90018814	491877	rs4548895	0.254940586	0.091144904	0.005156502	0.433584598	0.076296574	0.01
Variation in diet	Cataracts	ukb-b-2909	ebi-a-GCST90018814	491877	rs4572145	0.229287853	0.093502263	0.014197896	0.412552289	0.046023417	0.01
Variation in diet	Cataracts	ukb-b-2909	ebi-a-GCST90018814	491877	rs4628086	0.23050582	0.093869316	0.014064825	0.41448968	0.046521961	0.01
Variation in diet	Cataracts	ukb-b-2909	ebi-a-GCST90018814	491877	rs4671212	0.229748734	0.093551583	0.014055148	0.413109836	0.046387631	0.01
Variation in diet	Cataracts	ukb-b-2909	ebi-a-GCST90018814	491877	rs4701928	0.239895161	0.0934161	0.010227889	0.422990716	0.056799606	0.01
Variation in diet	Cataracts	ukb-b-2909	ebi-a-GCST90018814	491877	rs4805950	0.231550344	0.093487689	0.013256602	0.414786214	0.048314474	0.01
Variation in diet	Cataracts	ukb-b-2909	ebi-a-GCST90018814	491877	rs58024485	0.230435098	0.093544665	0.01376379	0.413782642	0.047087554	0.01
Variation in diet	Cataracts	ukb-b-2909	ebi-a-GCST90018814	491877	rs6057936	0.219561879	0.09237363	0.017459334	0.400614193	0.038509564	0.01
Variation in diet	Cataracts	ukb-b-2909	ebi-a-GCST90018814	491877	rs6063438	0.234975903	0.093805059	0.012247269	0.41883382	0.051117987	0.01
Variation in diet	Cataracts	ukb-b-2909	ebi-a-GCST90018814	491877	rs606725	0.235584664	0.09398683	0.012190857	0.419798852	0.051370477	0.01
Variation in diet	Cataracts	ukb-b-2909	ebi-a-GCST90018814	491877	rs613683	0.233598993	0.09364271	0.01261072	0.417138704	0.050059282	0.01
Variation in diet	Cataracts	ukb-b-2909	ebi-a-GCST90018814	491877	rs61770510	0.233134987	0.093782035	0.012921565	0.416947776	0.049322198	0.01
Variation in diet	Cataracts	ukb-b-2909	ebi-a-GCST90018814	491877	rs62155398	0.225909566	0.092975918	0.015108645	0.408142365	0.043676766	0.01
Variation in diet	Cataracts	ukb-b-2909	ebi-a-GCST90018814	491877	rs62182813	0.227446568	0.093231038	0.014703476	0.410179403	0.044713734	0.01
Variation in diet	Cataracts	ukb-b-2909	ebi-a-GCST90018814	491877	rs6426837	0.238149178	0.093578245	0.010930268	0.421562538	0.054735817	0.01
Variation in diet	Cataracts	ukb-b-2909	ebi-a-GCST90018814	491877	rs6483830	0.248465938	0.09268227	0.007343857	0.430123188	0.066808688	0.01
Variation in diet	Cataracts	ukb-b-2909	ebi-a-GCST90018814	491877	rs6676159	0.246081767	0.092403946	0.007742236	0.427193501	0.064970032	0.01
Variation in diet	Cataracts	ukb-b-2909	ebi-a-GCST90018814	491877	rs6943379	0.222827267	0.092132221	0.015582092	0.403406419	0.042248115	0.01
Variation in diet	Cataracts	ukb-b-2909	ebi-a-GCST90018814	491877	rs702130	0.228339525	0.093373305	0.014467246	0.411351203	0.045327848	0.01
Variation in diet	Cataracts	ukb-b-2909	ebi-a-GCST90018814	491877	rs7027515	0.244654863	0.093097323	0.008590181	0.427125616	0.062184111	0.01
Variation in diet	Cataracts	ukb-b-2909	ebi-a-GCST90018814	491877	rs7074375	0.239731264	0.09338915	0.010257845	0.422773999	0.05668853	0.01
Variation in diet	Cataracts	ukb-b-2909	ebi-a-GCST90018814	491877	rs7117234	0.225218494	0.093653226	0.016180744	0.408778818	0.041658171	0.01
Variation in diet	Cataracts	ukb-b-2909	ebi-a-GCST90018814	491877	rs71578225	0.239663729	0.093358737	0.010254506	0.422646853	0.056680605	0.01
Variation in diet	Cataracts	ukb-b-2909	ebi-a-GCST90018814	491877	rs7229677	0.232892528	0.09375751	0.012992019	0.416657247	0.04912781	0.01
Variation in diet	Cataracts	ukb-b-2909	ebi-a-GCST90018814	491877	rs7243387	0.233013781	0.09361453	0.01280752	0.416498261	0.049529302	0.01
Variation in diet	Cataracts	ukb-b-2909	ebi-a-GCST90018814	491877	rs72632745	0.227837805	0.093076801	0.014371251	0.410268336	0.045407274	0.01
Variation in diet	Cataracts	ukb-b-2909	ebi-a-GCST90018814	491877	rs72777303	0.242976027	0.093044239	0.00901715	0.425342735	0.060609319	0.01
Variation in diet	Cataracts	ukb-b-2909	ebi-a-GCST90018814	491877	rs72783895	0.232200144	0.093734022	0.013240887	0.415918827	0.048481461	0.01
Variation in diet	Cataracts	ukb-b-2909	ebi-a-GCST90018814	491877	rs72821273	0.237586666	0.093404587	0.010970737	0.420659657	0.054513676	0.01
Variation in diet	Cataracts	ukb-b-2909	ebi-a-GCST90018814	491877	rs7300633	0.237653025	0.093521447	0.011048513	0.420955061	0.054350988	0.01
Variation in diet	Cataracts	ukb-b-2909	ebi-a-GCST90018814	491877	rs74709145	0.321290666	0.124649217	0.0099501	0.565603131	0.0769782	0.01
Variation in diet	Cataracts	ukb-b-2909	ebi-a-GCST90018814	491877	rs74824115	0.236205559	0.093776095	0.011774721	0.420006705	0.052404412	0.01
Variation in diet	Cataracts	ukb-b-2909	ebi-a-GCST90018814	491877	rs750472	0.226694865	0.093211017	0.015013185	0.409388458	0.044001272	0.01
Variation in diet	Cataracts	ukb-b-2909	ebi-a-GCST90018814	491877	rs7539088	0.22724509	0.093231247	0.014791879	0.409978334	0.044511847	0.01
Variation in diet	Cataracts	ukb-b-2909	ebi-a-GCST90018814	491877	rs7572865	0.236244857	0.093646902	0.011645128	0.419792785	0.052696929	0.01
Variation in diet	Cataracts	ukb-b-2909	ebi-a-GCST90018814	491877	rs7620948	0.244896139	0.092773138	0.008297183	0.426731489	0.063060789	0.01
Variation in diet	Cataracts	ukb-b-2909	ebi-a-GCST90018814	491877	rs7634114	0.232914261	0.093544251	0.012778507	0.416260992	0.04956753	0.01
Variation in diet	Cataracts	ukb-b-2909	ebi-a-GCST90018814	491877	rs7724146	0.250095549	0.092241819	0.006701929	0.430889514	0.069301584	0.01
Variation in diet	Cataracts	ukb-b-2909	ebi-a-GCST90018814	491877	rs77315417	0.223484967	0.091022297	0.0140776	0.401888669	0.045081266	0.01
Variation in diet	Cataracts	ukb-b-2909	ebi-a-GCST90018814	491877	rs77468362	0.22721188	0.092520827	0.014057461	0.408552701	0.04587106	0.01
Variation in diet	Cataracts	ukb-b-2909	ebi-a-GCST90018814	491877	rs7900590	0.241971489	0.092583229	0.00896053	0.423434618	0.06050836	0.01
Variation in diet	Cataracts	ukb-b-2909	ebi-a-GCST90018814	491877	rs7958081	0.231221449	0.093734465	0.013633756	0.414941001	0.047501898	0.01
Variation in diet	Cataracts	ukb-b-2909	ebi-a-GCST90018814	491877	rs79764489	0.240629945	0.093303082	0.00990828	0.423503986	0.057755903	0.01
Variation in diet	Cataracts	ukb-b-2909	ebi-a-GCST90018814	491877	rs838133	0.229592976	0.093362177	0.013926069	0.412582843	0.046603108	0.01
Variation in diet	Cataracts	ukb-b-2909	ebi-a-GCST90018814	491877	rs9616911	0.23610842	0.0937659	0.01180023	0.419889585	0.052327255	0.01
Variation in diet	Cataracts	ukb-b-2909	ebi-a-GCST90018814	491877	rs9675315	0.237634476	0.093646671	0.011162677	0.421181951	0.054087001	0.01
Variation in diet	Cataracts	ukb-b-2909	ebi-a-GCST90018814	491877	rs997467	0.242044641	0.093685322	0.009777741	0.425667872	0.058421409	0.01
Variation in diet	Cataracts	ukb-b-2909	ebi-a-GCST90018814	491877			0.093028257	0.011782549			1
Variation in diet	Cataracts	ukb-b-2909	ebi-a-GCST90018814	491877	All	0.234300114	0.093028257	0.011782549	0.416635498	0.051964731	1
