# Supplementary material for: Dietary-related characteristics and cataract risk: evidence from a mendelian randomization study
Source: Exp Biol Med (Maywood). 2025 Aug 4;250:10544. doi: 10.3389/ebm.2025.10544 (PMC12358322; doi:10.3389/ebm.2025.10544)
Supplement: Supplementary file 10 [file DataSheet5.csv]

Id.exposure	Id.outcome	Outcome	Exposure	Method	Q	Q DF	Q-pval	I2(%)
ukb-b-2209	ebi-a-GCST90018814	Cataract	Oily fish intake	MR-Egger	229.0805	146	1.34 e-05	36.27
ukb-b-2209	ebi-a-GCST90018814	Cataract	Oily fish intake	IVW	229.6066	147	1.54 e-05	35.98
ukb-b-2909	ebi-a-GCST90018814	Cataract	Variation in diet	MR-Egger	135.3978	97	0.006111	28.36
ukb-b-2909	ebi-a-GCST90018814	Cataract	Variation in diet	IVW	136.9641	98	0.005738	28.45
