# Supplementary material for: Dietary-related characteristics and cataract risk: evidence from a mendelian randomization study
Source: Exp Biol Med (Maywood). 2025 Aug 4;250:10544. doi: 10.3389/ebm.2025.10544 (PMC12358322; doi:10.3389/ebm.2025.10544)
Supplement: Supplementary file 11 [file DataSheet1.csv]

id	trait	sample_size	nsnp	year	consortium	author	ncase	group_name	sex	pmid	population	unit	build	ncontrol	category	subcategory	ontology	note	mr	doi	coverage	study_design	priority	sd
ukb-b-20023	Plain cereal intake	64949	9851867	2018	MRC-IEU	Ben Elsworth	NA	public	Males and Females	NA	European	SD	HG19/GRCh37	NA	Categorical Ordered	NA	NA	100830: Output from GWAS pipeline using Phesant derived variables from UKBiobank	1	NA	NA	NA	1	NA
ukb-b-16576	Dried fruit intake	421764	9851867	2018	MRC-IEU	Ben Elsworth	NA	public	Males and Females	NA	European	SD	HG19/GRCh37	NA	Categorical Ordered	NA	NA	1319: Output from GWAS pipeline using Phesant derived variables from UKBiobank	1	NA	NA	NA	1	NA
ukb-b-15321	Dried fruit intake	64949	9851867	2018	MRC-IEU	Ben Elsworth	NA	public	Males and Females	NA	European	SD	HG19/GRCh37	NA	Categorical Ordered	NA	NA	104430: Output from GWAS pipeline using Phesant derived variables from UKBiobank	1	NA	NA	NA	1	NA
ukb-b-5237	Coffee intake	428860	9851867	2018	MRC-IEU	Ben Elsworth	NA	public	Males and Females	NA	European	SD	HG19/GRCh37	NA	Categorical Ordered	NA	NA	1498: Output from GWAS pipeline using Phesant derived variables from UKBiobank	1	NA	NA	NA	1	NA
ukb-b-19498	Bran cereal intake	64949	9851867	2018	MRC-IEU	Ben Elsworth	NA	public	Males and Females	NA	European	SD	HG19/GRCh37	NA	Categorical Ordered	NA	NA	100840: Output from GWAS pipeline using Phesant derived variables from UKBiobank	1	NA	NA	NA	1	NA
ukb-b-15926	Cereal intake	441640	9851867	2018	MRC-IEU	Ben Elsworth	NA	public	Males and Females	NA	European	SD	HG19/GRCh37	NA	Categorical Ordered	NA	NA	1458: Output from GWAS pipeline using Phesant derived variables from UKBiobank	1	NA	NA	NA	1	NA
ukb-b-2375	Whole-wheat cereal intake	64949	9851867	2018	MRC-IEU	Ben Elsworth	NA	public	Males and Females	NA	European	SD	HG19/GRCh37	NA	Categorical Ordered	NA	NA	100850: Output from GWAS pipeline using Phesant derived variables from UKBiobank	1	NA	NA	NA	1	NA
ukb-b-748	Filtered coffee intake	64949	9851867	2018	MRC-IEU	Ben Elsworth	NA	public	Males and Females	NA	European	SD	HG19/GRCh37	NA	Categorical Ordered	NA	NA	100270: Output from GWAS pipeline using Phesant derived variables from UKBiobank	1	NA	NA	NA	1	NA
ukb-b-10640	Sweetened cereal intake	64949	9851867	2018	MRC-IEU	Ben Elsworth	NA	public	Males and Females	NA	European	SD	HG19/GRCh37	NA	Categorical Ordered	NA	NA	100820: Output from GWAS pipeline using Phesant derived variables from UKBiobank	1	NA	NA	NA	1	NA
ukb-b-8917	Other cereal intake	64949	9851867	2018	MRC-IEU	Ben Elsworth	NA	public	Males and Females	NA	European	SD	HG19/GRCh37	NA	Categorical Ordered	NA	NA	100860: Output from GWAS pipeline using Phesant derived variables from UKBiobank	1	NA	NA	NA	1	NA
ukb-b-930	Instant coffee intake	64949	9851867	2018	MRC-IEU	Ben Elsworth	NA	public	Males and Females	NA	European	SD	HG19/GRCh37	NA	Categorical Ordered	NA	NA	100250: Output from GWAS pipeline using Phesant derived variables from UKBiobank	1	NA	NA	NA	1	NA
ukb-b-1489	Cheese intake	451486	9851867	2018	MRC-IEU	Ben Elsworth	NA	public	Males and Females	NA	European	SD	HG19/GRCh37	NA	Categorical Ordered	NA	NA	1408: Output from GWAS pipeline using Phesant derived variables from UKBiobank	1	NA	NA	NA	1	NA
ukb-e-1498_EAS	Coffee intake	2338	8264360	2020	NA	Pan-UKB team	2338	public	Males and Females	NA	East Asian	NA	HG19/GRCh37	0	Continuous	NA	NA	NA	1	NA	NA	NA	0	NA
ukb-e-1339_MID	Non-oily fish intake	1536	11873568	2020	NA	Pan-UKB team	1536	public	Males and Females	NA	Greater Middle Eastern (Middle Eastern, North African, or Persian)	NA	HG19/GRCh37	0	Continuous	NA	NA	NA	1	NA	NA	NA	0	NA
ukb-e-1428_p1_MID	Spread type	1524	11911737	2020	NA	Pan-UKB team	492	public	Males and Females	NA	Greater Middle Eastern (Middle Eastern, North African, or Persian)	NA	HG19/GRCh37	1032	Binary	NA	NA	NA	1	NA	NA	NA	0	NA
ukb-e-2654_p6_CSA	Non-butter spread type details	4693	9796399	2020	NA	Pan-UKB team	327	public	Males and Females	NA	South Asian	NA	HG19/GRCh37	4366	Binary	NA	NA	NA	1	NA	NA	NA	0	NA
ukb-e-1448_p1_CSA	Bread type	8285	9813797	2020	NA	Pan-UKB team	2440	public	Males and Females	NA	South Asian	NA	HG19/GRCh37	5845	Binary	NA	NA	NA	1	NA	NA	NA	0	NA
ukb-e-1468_p4_AFR	Cereal type	4863	15529137	2020	NA	Pan-UKB team	586	public	Males and Females	NA	African American or Afro-Caribbean	NA	HG19/GRCh37	4277	Binary	NA	NA	NA	1	NA	NA	NA	0	NA
ukb-e-1418_p3_MID	Milk type used	1563	11709178	2020	NA	Pan-UKB team	252	public	Males and Females	NA	Greater Middle Eastern (Middle Eastern, North African, or Persian)	NA	HG19/GRCh37	1311	Binary	NA	NA	NA	1	NA	NA	NA	0	NA
ukb-e-103060_CSA	Poultry intake	1469	9797409	2020	NA	Pan-UKB team	1469	public	Males and Females	NA	South Asian	NA	HG19/GRCh37	0	Continuous	NA	NA	NA	1	NA	NA	NA	0	NA
ukb-b-2909	Variation in diet	460884	9851867	2018	MRC-IEU	Ben Elsworth	NA	public	Males and Females	NA	European	SD	HG19/GRCh37	NA	Categorical Ordered	NA	NA	1548: Output from GWAS pipeline using Phesant derived variables from UKBiobank	1	NA	NA	NA	1	NA
ukb-b-11348	Bread intake	452236	9851867	2018	MRC-IEU	Ben Elsworth	NA	public	Males and Females	NA	European	SD	HG19/GRCh37	NA	Continuous	NA	NA	1438: Output from GWAS pipeline using Phesant derived variables from UKBiobank	1	NA	NA	NA	1	NA
ieu-b-44	Fresh fruit intake	223014	NA	2020	NA	Lyon	NA	public	Males and Females	NA	European	NA	HG19/GRCh37	NA	Risk factor	Behavioural	NA	NA	1	NA	NA	NA	0	NA
ukb-e-1379_CSA	Lamb/mutton intake	8549	9810864	2020	NA	Pan-UKB team	8549	public	Males and Females	NA	South Asian	NA	HG19/GRCh37	0	Continuous	NA	NA	NA	1	NA	NA	NA	0	NA
ukb-e-1508_p3_EAS	Coffee type	1738	8273963	2020	NA	Pan-UKB team	433	public	Males and Females	NA	East Asian	NA	HG19/GRCh37	1305	Binary	NA	NA	NA	1	NA	NA	NA	0	NA
ukb-b-1996	Salad / raw vegetable intake	435435	9851867	2018	MRC-IEU	Ben Elsworth	NA	public	Males and Females	NA	European	SD	HG19/GRCh37	NA	Categorical Ordered	NA	NA	1299: Output from GWAS pipeline using Phesant derived variables from UKBiobank	1	NA	NA	NA	1	NA
ukb-e-103030_CSA	Pork intake	1469	9797409	2020	NA	Pan-UKB team	1469	public	Males and Females	NA	South Asian	NA	HG19/GRCh37	0	Continuous	NA	NA	NA	1	NA	NA	NA	0	NA
ukb-e-1538_p1_CSA	Major dietary changes in the last 5 years	8578	9809820	2020	NA	Pan-UKB team	4511	public	Males and Females	NA	South Asian	NA	HG19/GRCh37	4067	Binary	NA	NA	NA	1	NA	NA	NA	0	NA
ukb-e-6144_p2_CSA	Never eat eggs, dairy, wheat, sugar	8544	9803160	2020	NA	Pan-UKB team	370	public	Males and Females	NA	South Asian	NA	HG19/GRCh37	8174	Binary	NA	NA	NA	1	NA	NA	NA	0	NA
ukb-b-2862	Beef intake	461053	9851867	2018	MRC-IEU	Ben Elsworth	NA	public	Males and Females	NA	European	SD	HG19/GRCh37	NA	Categorical Ordered	NA	NA	1369: Output from GWAS pipeline using Phesant derived variables from UKBiobank	1	NA	NA	NA	1	NA
ukb-e-1488_AFR	Tea intake	6208	15532888	2020	NA	Pan-UKB team	6208	public	Males and Females	NA	African American or Afro-Caribbean	NA	HG19/GRCh37	0	Continuous	NA	NA	NA	1	NA	NA	NA	0	NA
ukb-b-2209	Oily fish intake	460443	9851867	2018	MRC-IEU	Ben Elsworth	NA	public	Males and Females	NA	European	SD	HG19/GRCh37	NA	Categorical Ordered	NA	NA	1329: Output from GWAS pipeline using Phesant derived variables from UKBiobank	1	NA	NA	NA	1	NA
ukb-e-1458_MID	Cereal intake	1365	11844511	2020	NA	Pan-UKB team	1365	public	Males and Females	NA	Greater Middle Eastern (Middle Eastern, North African, or Persian)	NA	HG19/GRCh37	0	Continuous	NA	NA	NA	1	NA	NA	NA	0	NA
ukb-e-1528_MID	Water intake	1498	11884489	2020	NA	Pan-UKB team	1498	public	Males and Females	NA	Greater Middle Eastern (Middle Eastern, North African, or Persian)	NA	HG19/GRCh37	0	Continuous	NA	NA	NA	1	NA	NA	NA	0	NA
ukb-b-6324	Processed meat intake	461981	9851867	2018	MRC-IEU	Ben Elsworth	NA	public	Males and Females	NA	European	SD	HG19/GRCh37	NA	Categorical Ordered	NA	NA	1349: Output from GWAS pipeline using Phesant derived variables from UKBiobank	1	NA	NA	NA	1	NA
ukb-b-14203	Hot drink temperature	457873	9851867	2018	MRC-IEU	Ben Elsworth	NA	public	Males and Females	NA	European	SD	HG19/GRCh37	NA	Categorical Ordered	NA	NA	1518: Output from GWAS pipeline using Phesant derived variables from UKBiobank	1	NA	NA	NA	1	NA
ukb-b-8089	Cooked vegetable intake	448651	9851867	2018	MRC-IEU	Ben Elsworth	NA	public	Males and Females	NA	European	SD	HG19/GRCh37	NA	Categorical Ordered	NA	NA	1289: Output from GWAS pipeline using Phesant derived variables from UKBiobank	1	NA	NA	NA	1	NA
ukb-e-3680_CSA	Age when last ate meat	1730	9801564	2020	NA	Pan-UKB team	1730	public	Males and Females	NA	South Asian	NA	HG19/GRCh37	0	Continuous	NA	NA	NA	1	NA	NA	NA	0	NA
ukb-b-8121	Salt added to food	462630	9851867	2018	MRC-IEU	Ben Elsworth	NA	public	Males and Females	NA	European	SD	HG19/GRCh37	NA	Categorical Ordered	NA	NA	1478: Output from GWAS pipeline using Phesant derived variables from UKBiobank	1	NA	NA	NA	1	NA
