# Supplementary material for: Dietary-related characteristics and cataract risk: evidence from a mendelian randomization study
Source: Exp Biol Med (Maywood). 2025 Aug 4;250:10544. doi: 10.3389/ebm.2025.10544 (PMC12358322; doi:10.3389/ebm.2025.10544)
Supplement: Supplementary file 12 [file DataSheet2.csv]

id	trait	sample_size	nsnp	year	consortium	author	ncase	group_name	sex	pmid	population	unit	build	ncontrol	category	subcategory	ontology	note	mr	doi	coverage	study_design	priority	sd
met-d-TG_by_PG	Ratio of triglycerides to phosphoglycerides	114999	12321875	2020	NA	Borges CM	NA	public	Males and Females	NA	European	NA	HG19/GRCh37	NA	Continuous	NA	NA	NA	1	NA	NA	NA	0	NA
met-d-L_VLDL_FC	Free cholesterol in large VLDL	115078	12321875	2020	NA	Borges CM	NA	public	Males and Females	NA	European	NA	HG19/GRCh37	NA	Continuous	NA	NA	NA	1	NA	NA	NA	0	NA
met-d-S_VLDL_CE_pct	Cholesteryl esters to total lipids ratio in small VLDL	115078	12321875	2020	NA	Borges CM	NA	public	Males and Females	NA	European	NA	HG19/GRCh37	NA	Continuous	NA	NA	NA	1	NA	NA	NA	0	NA
met-d-M_VLDL_CE	Cholesteryl esters in medium VLDL	115078	12321875	2020	NA	Borges CM	NA	public	Males and Females	NA	European	NA	HG19/GRCh37	NA	Continuous	NA	NA	NA	1	NA	NA	NA	0	NA
met-d-DHA	Docosahexaenoic acid	114999	12321875	2020	NA	Borges CM	NA	public	Males and Females	NA	European	NA	HG19/GRCh37	NA	Continuous	NA	NA	NA	1	NA	NA	NA	0	NA
met-d-Ala	Alanine	115074	12321875	2020	NA	Borges CM	NA	public	Males and Females	NA	European	NA	HG19/GRCh37	NA	Continuous	NA	NA	NA	1	NA	NA	NA	0	NA
met-d-S_VLDL_P	Concentration of small VLDL particles	115078	12321875	2020	NA	Borges CM	NA	public	Males and Females	NA	European	NA	HG19/GRCh37	NA	Continuous	NA	NA	NA	1	NA	NA	NA	0	NA
met-d-L_HDL_TG_pct	Triglycerides to total lipids ratio in large HDL	115078	12321875	2020	NA	Borges CM	NA	public	Males and Females	NA	European	NA	HG19/GRCh37	NA	Continuous	NA	NA	NA	1	NA	NA	NA	0	NA
met-d-Total_BCAA	Total concentration of branched-chain amino acids (leucine + isoleucine + valine)	115047	12321875	2020	NA	Borges CM	NA	public	Males and Females	NA	European	NA	HG19/GRCh37	NA	Continuous	NA	NA	NA	1	NA	NA	NA	0	NA
met-d-Total_PL	Total phospholipids in lipoprotein particles	115078	12321875	2020	NA	Borges CM	NA	public	Males and Females	NA	European	NA	HG19/GRCh37	NA	Continuous	NA	NA	NA	1	NA	NA	NA	0	NA
met-d-VLDL_L	Total lipids in VLDL	115078	12321875	2020	NA	Borges CM	NA	public	Males and Females	NA	European	NA	HG19/GRCh37	NA	Continuous	NA	NA	NA	1	NA	NA	NA	0	NA
met-d-M_HDL_P	Concentration of medium HDL particles	115078	12321875	2020	NA	Borges CM	NA	public	Males and Females	NA	European	NA	HG19/GRCh37	NA	Continuous	NA	NA	NA	1	NA	NA	NA	0	NA
met-d-L_HDL_C_pct	Cholesterol to total lipids ratio in large HDL	115078	12321875	2020	NA	Borges CM	NA	public	Males and Females	NA	European	NA	HG19/GRCh37	NA	Continuous	NA	NA	NA	1	NA	NA	NA	0	NA
met-d-Glucose	Glucose	114867	12321875	2020	NA	Borges CM	NA	public	Males and Females	NA	European	NA	HG19/GRCh37	NA	Continuous	NA	NA	NA	1	NA	NA	NA	0	NA
met-d-VLDL_PL	Phospholipids in VLDL	115078	12321875	2020	NA	Borges CM	NA	public	Males and Females	NA	European	NA	HG19/GRCh37	NA	Continuous	NA	NA	NA	1	NA	NA	NA	0	NA
met-d-XXL_VLDL_FC_pct	Free cholesterol to total lipids ratio in chylomicrons and extremely large VLDL	111631	12321875	2020	NA	Borges CM	NA	public	Males and Females	NA	European	NA	HG19/GRCh37	NA	Continuous	NA	NA	NA	1	NA	NA	NA	0	NA
met-d-HDL_FC	Free cholesterol in HDL	115078	12321875	2020	NA	Borges CM	NA	public	Males and Females	NA	European	NA	HG19/GRCh37	NA	Continuous	NA	NA	NA	1	NA	NA	NA	0	NA
met-d-XL_VLDL_PL	Phospholipids in very large VLDL	115078	12321875	2020	NA	Borges CM	NA	public	Males and Females	NA	European	NA	HG19/GRCh37	NA	Continuous	NA	NA	NA	1	NA	NA	NA	0	NA
met-d-L_LDL_PL	Phospholipids in large LDL	115078	12321875	2020	NA	Borges CM	NA	public	Males and Females	NA	European	NA	HG19/GRCh37	NA	Continuous	NA	NA	NA	1	NA	NA	NA	0	NA
met-d-XXL_VLDL_TG_pct	Triglycerides to total lipids ratio in chylomicrons and extremely large VLDL	111631	12321875	2020	NA	Borges CM	NA	public	Males and Females	NA	European	NA	HG19/GRCh37	NA	Continuous	NA	NA	NA	1	NA	NA	NA	0	NA
met-d-VLDL_TG	Triglycerides in VLDL	115078	12321875	2020	NA	Borges CM	NA	public	Males and Females	NA	European	NA	HG19/GRCh37	NA	Continuous	NA	NA	NA	1	NA	NA	NA	0	NA
met-d-M_HDL_FC_pct	Free cholesterol to total lipids ratio in medium HDL	115078	12321875	2020	NA	Borges CM	NA	public	Males and Females	NA	European	NA	HG19/GRCh37	NA	Continuous	NA	NA	NA	1	NA	NA	NA	0	NA
met-d-S_LDL_C	Cholesterol in small LDL	115078	12321875	2020	NA	Borges CM	NA	public	Males and Females	NA	European	NA	HG19/GRCh37	NA	Continuous	NA	NA	NA	1	NA	NA	NA	0	NA
met-d-S_HDL_TG	Triglycerides in small HDL	115078	12321875	2020	NA	Borges CM	NA	public	Males and Females	NA	European	NA	HG19/GRCh37	NA	Continuous	NA	NA	NA	1	NA	NA	NA	0	NA
met-d-non_HDL_C	Total cholesterol minus HDL-C	115078	12321875	2020	NA	Borges CM	NA	public	Males and Females	NA	European	NA	HG19/GRCh37	NA	Continuous	NA	NA	NA	1	NA	NA	NA	0	NA
met-d-M_HDL_PL	Phospholipids in medium HDL	115078	12321875	2020	NA	Borges CM	NA	public	Males and Females	NA	European	NA	HG19/GRCh37	NA	Continuous	NA	NA	NA	1	NA	NA	NA	0	NA
met-d-XL_VLDL_FC	Free cholesterol in very large VLDL	115078	12321875	2020	NA	Borges CM	NA	public	Males and Females	NA	European	NA	HG19/GRCh37	NA	Continuous	NA	NA	NA	1	NA	NA	NA	0	NA
met-d-XL_VLDL_C	Cholesterol in very large VLDL	115078	12321875	2020	NA	Borges CM	NA	public	Males and Females	NA	European	NA	HG19/GRCh37	NA	Continuous	NA	NA	NA	1	NA	NA	NA	0	NA
met-d-XL_VLDL_CE_pct	Cholesteryl esters to total lipids ratio in very large VLDL	114155	12321875	2020	NA	Borges CM	NA	public	Males and Females	NA	European	NA	HG19/GRCh37	NA	Continuous	NA	NA	NA	1	NA	NA	NA	0	NA
met-d-M_LDL_FC	Free cholesterol in medium LDL	115078	12321875	2020	NA	Borges CM	NA	public	Males and Females	NA	European	NA	HG19/GRCh37	NA	Continuous	NA	NA	NA	1	NA	NA	NA	0	NA
met-d-L_VLDL_PL_pct	Phospholipids to total lipids ratio in large VLDL	115067	12321875	2020	NA	Borges CM	NA	public	Males and Females	NA	European	NA	HG19/GRCh37	NA	Continuous	NA	NA	NA	1	NA	NA	NA	0	NA
met-d-XXL_VLDL_CE	Cholesteryl esters in chylomicrons and extremely large VLDL	115078	12321875	2020	NA	Borges CM	NA	public	Males and Females	NA	European	NA	HG19/GRCh37	NA	Continuous	NA	NA	NA	1	NA	NA	NA	0	NA
met-d-XL_VLDL_C_pct	Cholesterol to total lipids ratio in very large VLDL	114155	12321875	2020	NA	Borges CM	NA	public	Males and Females	NA	European	NA	HG19/GRCh37	NA	Continuous	NA	NA	NA	1	NA	NA	NA	0	NA
met-d-Omega_3	Omega-3 fatty acids	114999	12321875	2020	NA	Borges CM	NA	public	Males and Females	NA	European	NA	HG19/GRCh37	NA	Continuous	NA	NA	NA	1	NA	NA	NA	0	NA
met-d-S_VLDL_FC_pct	Free cholesterol to total lipids ratio in small VLDL	115078	12321875	2020	NA	Borges CM	NA	public	Males and Females	NA	European	NA	HG19/GRCh37	NA	Continuous	NA	NA	NA	1	NA	NA	NA	0	NA
met-d-VLDL_FC	Free cholesterol in VLDL	115078	12321875	2020	NA	Borges CM	NA	public	Males and Females	NA	European	NA	HG19/GRCh37	NA	Continuous	NA	NA	NA	1	NA	NA	NA	0	NA
met-d-LDL_L	Total lipids in LDL	115078	12321875	2020	NA	Borges CM	NA	public	Males and Females	NA	European	NA	HG19/GRCh37	NA	Continuous	NA	NA	NA	1	NA	NA	NA	0	NA
met-d-His	Histidine	114895	12321875	2020	NA	Borges CM	NA	public	Males and Females	NA	European	NA	HG19/GRCh37	NA	Continuous	NA	NA	NA	1	NA	NA	NA	0	NA
met-d-S_LDL_TG	Triglycerides in small LDL	115078	12321875	2020	NA	Borges CM	NA	public	Males and Females	NA	European	NA	HG19/GRCh37	NA	Continuous	NA	NA	NA	1	NA	NA	NA	0	NA
met-d-S_LDL_FC_pct	Free cholesterol to total lipids ratio in small LDL	115078	12321875	2020	NA	Borges CM	NA	public	Males and Females	NA	European	NA	HG19/GRCh37	NA	Continuous	NA	NA	NA	1	NA	NA	NA	0	NA
met-d-L_HDL_L	Total lipids in large HDL	115078	12321875	2020	NA	Borges CM	NA	public	Males and Females	NA	European	NA	HG19/GRCh37	NA	Continuous	NA	NA	NA	1	NA	NA	NA	0	NA
met-d-XL_VLDL_TG	Triglycerides in very large VLDL	115078	12321875	2020	NA	Borges CM	NA	public	Males and Females	NA	European	NA	HG19/GRCh37	NA	Continuous	NA	NA	NA	1	NA	NA	NA	0	NA
met-d-XL_HDL_CE	Cholesteryl esters in very large HDL	115078	12321875	2020	NA	Borges CM	NA	public	Males and Females	NA	European	NA	HG19/GRCh37	NA	Continuous	NA	NA	NA	1	NA	NA	NA	0	NA
met-d-M_LDL_PL_pct	Phospholipids to total lipids ratio in medium LDL	115078	12321875	2020	NA	Borges CM	NA	public	Males and Females	NA	European	NA	HG19/GRCh37	NA	Continuous	NA	NA	NA	1	NA	NA	NA	0	NA
met-d-M_HDL_L	Total lipids in medium HDL	115078	12321875	2020	NA	Borges CM	NA	public	Males and Females	NA	European	NA	HG19/GRCh37	NA	Continuous	NA	NA	NA	1	NA	NA	NA	0	NA
met-d-M_VLDL_C	Cholesterol in medium VLDL	115078	12321875	2020	NA	Borges CM	NA	public	Males and Females	NA	European	NA	HG19/GRCh37	NA	Continuous	NA	NA	NA	1	NA	NA	NA	0	NA
met-d-M_HDL_C_pct	Cholesterol to total lipids ratio in medium HDL	115078	12321875	2020	NA	Borges CM	NA	public	Males and Females	NA	European	NA	HG19/GRCh37	NA	Continuous	NA	NA	NA	1	NA	NA	NA	0	NA
met-d-VLDL_C	VLDL cholesterol	115078	12321875	2020	NA	Borges CM	NA	public	Males and Females	NA	European	NA	HG19/GRCh37	NA	Continuous	NA	NA	NA	1	NA	NA	NA	0	NA
met-d-Clinical_LDL_C	Clinical LDL cholesterol	115078	12321875	2020	NA	Borges CM	NA	public	Males and Females	NA	European	NA	HG19/GRCh37	NA	Continuous	NA	NA	NA	1	NA	NA	NA	0	NA
met-d-S_HDL_FC_pct	Free cholesterol to total lipids ratio in small HDL	115078	12321875	2020	NA	Borges CM	NA	public	Males and Females	NA	European	NA	HG19/GRCh37	NA	Continuous	NA	NA	NA	1	NA	NA	NA	0	NA
met-d-LDL_FC	Free cholesterol in LDL	115078	12321875	2020	NA	Borges CM	NA	public	Males and Females	NA	European	NA	HG19/GRCh37	NA	Continuous	NA	NA	NA	1	NA	NA	NA	0	NA
met-d-XL_VLDL_P	Concentration of very large VLDL particles	115078	12321875	2020	NA	Borges CM	NA	public	Males and Females	NA	European	NA	HG19/GRCh37	NA	Continuous	NA	NA	NA	1	NA	NA	NA	0	NA
met-d-S_VLDL_CE	Cholesteryl esters in small VLDL	115078	12321875	2020	NA	Borges CM	NA	public	Males and Females	NA	European	NA	HG19/GRCh37	NA	Continuous	NA	NA	NA	1	NA	NA	NA	0	NA
met-d-Unsaturation	Degree of unsaturation	114999	12321875	2020	NA	Borges CM	NA	public	Males and Females	NA	European	NA	HG19/GRCh37	NA	Continuous	NA	NA	NA	1	NA	NA	NA	0	NA
met-d-Val	Valine	115048	12321875	2020	NA	Borges CM	NA	public	Males and Females	NA	European	NA	HG19/GRCh37	NA	Continuous	NA	NA	NA	1	NA	NA	NA	0	NA
met-d-IDL_PL	Phospholipids in IDL	115078	12321875	2020	NA	Borges CM	NA	public	Males and Females	NA	European	NA	HG19/GRCh37	NA	Continuous	NA	NA	NA	1	NA	NA	NA	0	NA
met-d-L_HDL_FC	Free cholesterol in large HDL	115078	12321875	2020	NA	Borges CM	NA	public	Males and Females	NA	European	NA	HG19/GRCh37	NA	Continuous	NA	NA	NA	1	NA	NA	NA	0	NA
met-d-M_VLDL_FC	Free cholesterol in medium VLDL	115078	12321875	2020	NA	Borges CM	NA	public	Males and Females	NA	European	NA	HG19/GRCh37	NA	Continuous	NA	NA	NA	1	NA	NA	NA	0	NA
met-d-Total_P	Total concentration of lipoprotein particles	115078	12321875	2020	NA	Borges CM	NA	public	Males and Females	NA	European	NA	HG19/GRCh37	NA	Continuous	NA	NA	NA	1	NA	NA	NA	0	NA
met-d-Acetone	Acetone	115075	12321875	2020	NA	Borges CM	NA	public	Males and Females	NA	European	NA	HG19/GRCh37	NA	Continuous	NA	NA	NA	1	NA	NA	NA	0	NA
met-d-M_VLDL_P	Concentration of medium VLDL particles	115078	12321875	2020	NA	Borges CM	NA	public	Males and Females	NA	European	NA	HG19/GRCh37	NA	Continuous	NA	NA	NA	1	NA	NA	NA	0	NA
met-d-IDL_FC	Free cholesterol in IDL	115078	12321875	2020	NA	Borges CM	NA	public	Males and Females	NA	European	NA	HG19/GRCh37	NA	Continuous	NA	NA	NA	1	NA	NA	NA	0	NA
met-d-XXL_VLDL_C	Cholesterol in chylomicrons and extremely large VLDL	115078	12321875	2020	NA	Borges CM	NA	public	Males and Females	NA	European	NA	HG19/GRCh37	NA	Continuous	NA	NA	NA	1	NA	NA	NA	0	NA
met-d-XS_VLDL_TG_pct	Triglycerides to total lipids ratio in very small VLDL	115078	12321875	2020	NA	Borges CM	NA	public	Males and Females	NA	European	NA	HG19/GRCh37	NA	Continuous	NA	NA	NA	1	NA	NA	NA	0	NA
met-d-IDL_TG_pct	Triglycerides to total lipids ratio in IDL	115078	12321875	2020	NA	Borges CM	NA	public	Males and Females	NA	European	NA	HG19/GRCh37	NA	Continuous	NA	NA	NA	1	NA	NA	NA	0	NA
met-d-LA	Linoleic acid	114999	12321875	2020	NA	Borges CM	NA	public	Males and Females	NA	European	NA	HG19/GRCh37	NA	Continuous	NA	NA	NA	1	NA	NA	NA	0	NA
met-d-PUFA_by_MUFA	Ratio of polyunsaturated fatty acids to monounsaturated fatty acids	114999	12321875	2020	NA	Borges CM	NA	public	Males and Females	NA	European	NA	HG19/GRCh37	NA	Continuous	NA	NA	NA	1	NA	NA	NA	0	NA
met-d-M_LDL_FC_pct	Free cholesterol to total lipids ratio in medium LDL	115078	12321875	2020	NA	Borges CM	NA	public	Males and Females	NA	European	NA	HG19/GRCh37	NA	Continuous	NA	NA	NA	1	NA	NA	NA	0	NA
met-d-ApoB_by_ApoA1	Ratio of apolipoprotein B to apolipoprotein A1	115078	12321875	2020	NA	Borges CM	NA	public	Males and Females	NA	European	NA	HG19/GRCh37	NA	Continuous	NA	NA	NA	1	NA	NA	NA	0	NA
met-d-HDL_size	Average diameter for HDL particles	115078	12321875	2020	NA	Borges CM	NA	public	Males and Females	NA	European	NA	HG19/GRCh37	NA	Continuous	NA	NA	NA	1	NA	NA	NA	0	NA
met-d-L_HDL_TG	Triglycerides in large HDL	115078	12321875	2020	NA	Borges CM	NA	public	Males and Females	NA	European	NA	HG19/GRCh37	NA	Continuous	NA	NA	NA	1	NA	NA	NA	0	NA
met-d-L_LDL_CE	Cholesteryl esters in large LDL	115078	12321875	2020	NA	Borges CM	NA	public	Males and Females	NA	European	NA	HG19/GRCh37	NA	Continuous	NA	NA	NA	1	NA	NA	NA	0	NA
met-d-Total_TG	Total triglycerides	115078	12321875	2020	NA	Borges CM	NA	public	Males and Females	NA	European	NA	HG19/GRCh37	NA	Continuous	NA	NA	NA	1	NA	NA	NA	0	NA
met-d-XL_VLDL_L	Total lipids in very large VLDL	115078	12321875	2020	NA	Borges CM	NA	public	Males and Females	NA	European	NA	HG19/GRCh37	NA	Continuous	NA	NA	NA	1	NA	NA	NA	0	NA
met-d-Pyruvate	Pyruvate	114748	12321875	2020	NA	Borges CM	NA	public	Males and Females	NA	European	NA	HG19/GRCh37	NA	Continuous	NA	NA	NA	1	NA	NA	NA	0	NA
met-d-HDL_L	Total lipids in HDL	115078	12321875	2020	NA	Borges CM	NA	public	Males and Females	NA	European	NA	HG19/GRCh37	NA	Continuous	NA	NA	NA	1	NA	NA	NA	0	NA
met-d-LDL_size	Average diameter for LDL particles	115078	12321875	2020	NA	Borges CM	NA	public	Males and Females	NA	European	NA	HG19/GRCh37	NA	Continuous	NA	NA	NA	1	NA	NA	NA	0	NA
met-d-M_VLDL_FC_pct	Free cholesterol to total lipids ratio in medium VLDL	115078	12321875	2020	NA	Borges CM	NA	public	Males and Females	NA	European	NA	HG19/GRCh37	NA	Continuous	NA	NA	NA	1	NA	NA	NA	0	NA
met-d-L_VLDL_P	Concentration of large VLDL particles	115078	12321875	2020	NA	Borges CM	NA	public	Males and Females	NA	European	NA	HG19/GRCh37	NA	Continuous	NA	NA	NA	1	NA	NA	NA	0	NA
met-d-M_HDL_CE_pct	Cholesteryl esters to total lipids ratio in medium HDL	115078	12321875	2020	NA	Borges CM	NA	public	Males and Females	NA	European	NA	HG19/GRCh37	NA	Continuous	NA	NA	NA	1	NA	NA	NA	0	NA
met-d-M_VLDL_TG	Triglycerides in medium VLDL	115078	12321875	2020	NA	Borges CM	NA	public	Males and Females	NA	European	NA	HG19/GRCh37	NA	Continuous	NA	NA	NA	1	NA	NA	NA	0	NA
met-d-Phe	Phenylalanine	115025	12321875	2020	NA	Borges CM	NA	public	Males and Females	NA	European	NA	HG19/GRCh37	NA	Continuous	NA	NA	NA	1	NA	NA	NA	0	NA
met-d-ApoA1	Apolipoprotein A1	115078	12321875	2020	NA	Borges CM	NA	public	Males and Females	NA	European	NA	HG19/GRCh37	NA	Continuous	NA	NA	NA	1	NA	NA	NA	0	NA
met-d-XXL_VLDL_PL_pct	Phospholipids to total lipids ratio in chylomicrons and extremely large VLDL	111631	12321875	2020	NA	Borges CM	NA	public	Males and Females	NA	European	NA	HG19/GRCh37	NA	Continuous	NA	NA	NA	1	NA	NA	NA	0	NA
met-d-IDL_FC_pct	Free cholesterol to total lipids ratio in IDL	115078	12321875	2020	NA	Borges CM	NA	public	Males and Females	NA	European	NA	HG19/GRCh37	NA	Continuous	NA	NA	NA	1	NA	NA	NA	0	NA
met-d-S_LDL_CE_pct	Cholesteryl esters to total lipids ratio in small LDL	115078	12321875	2020	NA	Borges CM	NA	public	Males and Females	NA	European	NA	HG19/GRCh37	NA	Continuous	NA	NA	NA	1	NA	NA	NA	0	NA
met-d-Albumin	Albumin	115060	12321875	2020	NA	Borges CM	NA	public	Males and Females	NA	European	NA	HG19/GRCh37	NA	Continuous	NA	NA	NA	1	NA	NA	NA	0	NA
met-d-L_VLDL_TG_pct	Triglycerides to total lipids ratio in large VLDL	115067	12321875	2020	NA	Borges CM	NA	public	Males and Females	NA	European	NA	HG19/GRCh37	NA	Continuous	NA	NA	NA	1	NA	NA	NA	0	NA
met-d-IDL_L	Total lipids in IDL	115078	12321875	2020	NA	Borges CM	NA	public	Males and Females	NA	European	NA	HG19/GRCh37	NA	Continuous	NA	NA	NA	1	NA	NA	NA	0	NA
met-d-S_VLDL_PL	Phospholipids in small VLDL	115078	12321875	2020	NA	Borges CM	NA	public	Males and Females	NA	European	NA	HG19/GRCh37	NA	Continuous	NA	NA	NA	1	NA	NA	NA	0	NA
met-d-XL_HDL_TG	Triglycerides in very large HDL	115078	12321875	2020	NA	Borges CM	NA	public	Males and Females	NA	European	NA	HG19/GRCh37	NA	Continuous	NA	NA	NA	1	NA	NA	NA	0	NA
met-d-L_HDL_FC_pct	Free cholesterol to total lipids ratio in large HDL	115078	12321875	2020	NA	Borges CM	NA	public	Males and Females	NA	European	NA	HG19/GRCh37	NA	Continuous	NA	NA	NA	1	NA	NA	NA	0	NA
met-d-Total_FA	Total fatty acids	114999	12321875	2020	NA	Borges CM	NA	public	Males and Females	NA	European	NA	HG19/GRCh37	NA	Continuous	NA	NA	NA	1	NA	NA	NA	0	NA
met-d-LDL_PL	Phospholipids in LDL	115078	12321875	2020	NA	Borges CM	NA	public	Males and Females	NA	European	NA	HG19/GRCh37	NA	Continuous	NA	NA	NA	1	NA	NA	NA	0	NA
met-d-XS_VLDL_FC	Free cholesterol in very small VLDL	115078	12321875	2020	NA	Borges CM	NA	public	Males and Females	NA	European	NA	HG19/GRCh37	NA	Continuous	NA	NA	NA	1	NA	NA	NA	0	NA
met-d-Citrate	Citrate	115064	12321875	2020	NA	Borges CM	NA	public	Males and Females	NA	European	NA	HG19/GRCh37	NA	Continuous	NA	NA	NA	1	NA	NA	NA	0	NA
met-d-Creatinine	Creatinine	110058	12321875	2020	NA	Borges CM	NA	public	Males and Females	NA	European	NA	HG19/GRCh37	NA	Continuous	NA	NA	NA	1	NA	NA	NA	0	NA
met-d-M_HDL_CE	Cholesteryl esters in medium HDL	115078	12321875	2020	NA	Borges CM	NA	public	Males and Females	NA	European	NA	HG19/GRCh37	NA	Continuous	NA	NA	NA	1	NA	NA	NA	0	NA
met-d-S_HDL_PL	Phospholipids in small HDL	115078	12321875	2020	NA	Borges CM	NA	public	Males and Females	NA	European	NA	HG19/GRCh37	NA	Continuous	NA	NA	NA	1	NA	NA	NA	0	NA
met-d-Total_CE	Total esterified cholesterol	115078	12321875	2020	NA	Borges CM	NA	public	Males and Females	NA	European	NA	HG19/GRCh37	NA	Continuous	NA	NA	NA	1	NA	NA	NA	0	NA
met-d-XL_VLDL_TG_pct	Triglycerides to total lipids ratio in very large VLDL	114155	12321875	2020	NA	Borges CM	NA	public	Males and Females	NA	European	NA	HG19/GRCh37	NA	Continuous	NA	NA	NA	1	NA	NA	NA	0	NA
met-d-VLDL_CE	Cholesteryl esters in VLDL	115078	12321875	2020	NA	Borges CM	NA	public	Males and Females	NA	European	NA	HG19/GRCh37	NA	Continuous	NA	NA	NA	1	NA	NA	NA	0	NA
met-d-IDL_C_pct	Cholesterol to total lipids ratio in IDL	115078	12321875	2020	NA	Borges CM	NA	public	Males and Females	NA	European	NA	HG19/GRCh37	NA	Continuous	NA	NA	NA	1	NA	NA	NA	0	NA
met-d-XXL_VLDL_L	Total lipids in chylomicrons and extremely large VLDL	115078	12321875	2020	NA	Borges CM	NA	public	Males and Females	NA	European	NA	HG19/GRCh37	NA	Continuous	NA	NA	NA	1	NA	NA	NA	0	NA
met-d-XS_VLDL_FC_pct	Free cholesterol to total lipids ratio in very small VLDL	115078	12321875	2020	NA	Borges CM	NA	public	Males and Females	NA	European	NA	HG19/GRCh37	NA	Continuous	NA	NA	NA	1	NA	NA	NA	0	NA
met-d-XXL_VLDL_TG	Triglycerides in chylomicrons and extremely large VLDL	115078	12321875	2020	NA	Borges CM	NA	public	Males and Females	NA	European	NA	HG19/GRCh37	NA	Continuous	NA	NA	NA	1	NA	NA	NA	0	NA
met-d-M_HDL_PL_pct	Phospholipids to total lipids ratio in medium HDL	115078	12321875	2020	NA	Borges CM	NA	public	Males and Females	NA	European	NA	HG19/GRCh37	NA	Continuous	NA	NA	NA	1	NA	NA	NA	0	NA
met-d-S_LDL_P	Concentration of small LDL particles	115078	12321875	2020	NA	Borges CM	NA	public	Males and Females	NA	European	NA	HG19/GRCh37	NA	Continuous	NA	NA	NA	1	NA	NA	NA	0	NA
met-d-L_VLDL_C	Cholesterol in large VLDL	115078	12321875	2020	NA	Borges CM	NA	public	Males and Females	NA	European	NA	HG19/GRCh37	NA	Continuous	NA	NA	NA	1	NA	NA	NA	0	NA
met-d-LDL_P	Concentration of LDL particles	115078	12321875	2020	NA	Borges CM	NA	public	Males and Females	NA	European	NA	HG19/GRCh37	NA	Continuous	NA	NA	NA	1	NA	NA	NA	0	NA
met-d-L_LDL_L	Total lipids in large LDL	115078	12321875	2020	NA	Borges CM	NA	public	Males and Females	NA	European	NA	HG19/GRCh37	NA	Continuous	NA	NA	NA	1	NA	NA	NA	0	NA
met-d-XXL_VLDL_PL	Phospholipids in chylomicrons and extremely large VLDL	115078	12321875	2020	NA	Borges CM	NA	public	Males and Females	NA	European	NA	HG19/GRCh37	NA	Continuous	NA	NA	NA	1	NA	NA	NA	0	NA
met-d-L_LDL_PL_pct	Phospholipids to total lipids ratio in large LDL	115078	12321875	2020	NA	Borges CM	NA	public	Males and Females	NA	European	NA	HG19/GRCh37	NA	Continuous	NA	NA	NA	1	NA	NA	NA	0	NA
met-d-S_LDL_TG_pct	Triglycerides to total lipids ratio in small LDL	115078	12321875	2020	NA	Borges CM	NA	public	Males and Females	NA	European	NA	HG19/GRCh37	NA	Continuous	NA	NA	NA	1	NA	NA	NA	0	NA
met-d-M_LDL_L	Total lipids in medium LDL	115078	12321875	2020	NA	Borges CM	NA	public	Males and Females	NA	European	NA	HG19/GRCh37	NA	Continuous	NA	NA	NA	1	NA	NA	NA	0	NA
met-d-XL_HDL_FC	Free cholesterol in very large HDL	115078	12321875	2020	NA	Borges CM	NA	public	Males and Females	NA	European	NA	HG19/GRCh37	NA	Continuous	NA	NA	NA	1	NA	NA	NA	0	NA
met-d-Lactate	Lactate	114802	12321875	2020	NA	Borges CM	NA	public	Males and Females	NA	European	NA	HG19/GRCh37	NA	Continuous	NA	NA	NA	1	NA	NA	NA	0	NA
met-d-S_HDL_CE_pct	Cholesteryl esters to total lipids ratio in small HDL	115078	12321875	2020	NA	Borges CM	NA	public	Males and Females	NA	European	NA	HG19/GRCh37	NA	Continuous	NA	NA	NA	1	NA	NA	NA	0	NA
met-d-XL_HDL_L	Total lipids in very large HDL	115078	12321875	2020	NA	Borges CM	NA	public	Males and Females	NA	European	NA	HG19/GRCh37	NA	Continuous	NA	NA	NA	1	NA	NA	NA	0	NA
met-d-IDL_CE	Cholesteryl esters in IDL	115078	12321875	2020	NA	Borges CM	NA	public	Males and Females	NA	European	NA	HG19/GRCh37	NA	Continuous	NA	NA	NA	1	NA	NA	NA	0	NA
met-d-XL_HDL_PL_pct	Phospholipids to total lipids ratio in very large HDL	115053	12321875	2020	NA	Borges CM	NA	public	Males and Females	NA	European	NA	HG19/GRCh37	NA	Continuous	NA	NA	NA	1	NA	NA	NA	0	NA
met-d-XL_HDL_P	Concentration of very large HDL particles	115078	12321875	2020	NA	Borges CM	NA	public	Males and Females	NA	European	NA	HG19/GRCh37	NA	Continuous	NA	NA	NA	1	NA	NA	NA	0	NA
met-d-S_VLDL_C	Cholesterol in small VLDL	115078	12321875	2020	NA	Borges CM	NA	public	Males and Females	NA	European	NA	HG19/GRCh37	NA	Continuous	NA	NA	NA	1	NA	NA	NA	0	NA
met-d-L_LDL_C	Cholesterol in large LDL	115078	12321875	2020	NA	Borges CM	NA	public	Males and Females	NA	European	NA	HG19/GRCh37	NA	Continuous	NA	NA	NA	1	NA	NA	NA	0	NA
met-d-L_VLDL_PL	Phospholipids in large VLDL	115078	12321875	2020	NA	Borges CM	NA	public	Males and Females	NA	European	NA	HG19/GRCh37	NA	Continuous	NA	NA	NA	1	NA	NA	NA	0	NA
met-d-Tyr	Tyrosine	114911	12321875	2020	NA	Borges CM	NA	public	Males and Females	NA	European	NA	HG19/GRCh37	NA	Continuous	NA	NA	NA	1	NA	NA	NA	0	NA
met-d-XL_HDL_C	Cholesterol in very large HDL	115078	12321875	2020	NA	Borges CM	NA	public	Males and Females	NA	European	NA	HG19/GRCh37	NA	Continuous	NA	NA	NA	1	NA	NA	NA	0	NA
met-d-XL_VLDL_PL_pct	Phospholipids to total lipids ratio in very large VLDL	114155	12321875	2020	NA	Borges CM	NA	public	Males and Females	NA	European	NA	HG19/GRCh37	NA	Continuous	NA	NA	NA	1	NA	NA	NA	0	NA
met-d-L_LDL_TG_pct	Triglycerides to total lipids ratio in large LDL	115078	12321875	2020	NA	Borges CM	NA	public	Males and Females	NA	European	NA	HG19/GRCh37	NA	Continuous	NA	NA	NA	1	NA	NA	NA	0	NA
met-d-S_HDL_PL_pct	Phospholipids to total lipids ratio in small HDL	115078	12321875	2020	NA	Borges CM	NA	public	Males and Females	NA	European	NA	HG19/GRCh37	NA	Continuous	NA	NA	NA	1	NA	NA	NA	0	NA
met-d-M_HDL_FC	Free cholesterol in medium HDL	115078	12321875	2020	NA	Borges CM	NA	public	Males and Females	NA	European	NA	HG19/GRCh37	NA	Continuous	NA	NA	NA	1	NA	NA	NA	0	NA
met-d-XXL_VLDL_FC	Free cholesterol in chylomicrons and extremely large VLDL	115078	12321875	2020	NA	Borges CM	NA	public	Males and Females	NA	European	NA	HG19/GRCh37	NA	Continuous	NA	NA	NA	1	NA	NA	NA	0	NA
met-d-L_LDL_P	Concentration of large LDL particles	115078	12321875	2020	NA	Borges CM	NA	public	Males and Females	NA	European	NA	HG19/GRCh37	NA	Continuous	NA	NA	NA	1	NA	NA	NA	0	NA
met-d-Acetate	Acetate	115046	12321875	2020	NA	Borges CM	NA	public	Males and Females	NA	European	NA	HG19/GRCh37	NA	Continuous	NA	NA	NA	1	NA	NA	NA	0	NA
met-d-Gln	Glutamine	114750	12321875	2020	NA	Borges CM	NA	public	Males and Females	NA	European	NA	HG19/GRCh37	NA	Continuous	NA	NA	NA	1	NA	NA	NA	0	NA
met-d-XS_VLDL_L	Total lipids in very small VLDL	115078	12321875	2020	NA	Borges CM	NA	public	Males and Females	NA	European	NA	HG19/GRCh37	NA	Continuous	NA	NA	NA	1	NA	NA	NA	0	NA
met-d-L_VLDL_TG	Triglycerides in large VLDL	115078	12321875	2020	NA	Borges CM	NA	public	Males and Females	NA	European	NA	HG19/GRCh37	NA	Continuous	NA	NA	NA	1	NA	NA	NA	0	NA
met-d-S_VLDL_C_pct	Cholesterol to total lipids ratio in small VLDL	115078	12321875	2020	NA	Borges CM	NA	public	Males and Females	NA	European	NA	HG19/GRCh37	NA	Continuous	NA	NA	NA	1	NA	NA	NA	0	NA
met-d-L_VLDL_CE	Cholesteryl esters in large VLDL	115078	12321875	2020	NA	Borges CM	NA	public	Males and Females	NA	European	NA	HG19/GRCh37	NA	Continuous	NA	NA	NA	1	NA	NA	NA	0	NA
met-d-M_LDL_TG_pct	Triglycerides to total lipids ratio in medium LDL	115078	12321875	2020	NA	Borges CM	NA	public	Males and Females	NA	European	NA	HG19/GRCh37	NA	Continuous	NA	NA	NA	1	NA	NA	NA	0	NA
met-d-M_VLDL_PL_pct	Phospholipids to total lipids ratio in medium VLDL	115078	12321875	2020	NA	Borges CM	NA	public	Males and Females	NA	European	NA	HG19/GRCh37	NA	Continuous	NA	NA	NA	1	NA	NA	NA	0	NA
met-d-HDL_CE	Cholesteryl esters in HDL	115078	12321875	2020	NA	Borges CM	NA	public	Males and Females	NA	European	NA	HG19/GRCh37	NA	Continuous	NA	NA	NA	1	NA	NA	NA	0	NA
met-d-IDL_CE_pct	Cholesteryl esters to total lipids ratio in IDL	115078	12321875	2020	NA	Borges CM	NA	public	Males and Females	NA	European	NA	HG19/GRCh37	NA	Continuous	NA	NA	NA	1	NA	NA	NA	0	NA
met-d-IDL_TG	Triglycerides in IDL	115078	12321875	2020	NA	Borges CM	NA	public	Males and Females	NA	European	NA	HG19/GRCh37	NA	Continuous	NA	NA	NA	1	NA	NA	NA	0	NA
met-d-M_LDL_P	Concentration of medium LDL particles	115078	12321875	2020	NA	Borges CM	NA	public	Males and Females	NA	European	NA	HG19/GRCh37	NA	Continuous	NA	NA	NA	1	NA	NA	NA	0	NA
met-d-XXL_VLDL_CE_pct	Cholesteryl esters to total lipids ratio in chylomicrons and extremely large VLDL	111631	12321875	2020	NA	Borges CM	NA	public	Males and Females	NA	European	NA	HG19/GRCh37	NA	Continuous	NA	NA	NA	1	NA	NA	NA	0	NA
met-d-XXL_VLDL_C_pct	Cholesterol to total lipids ratio in chylomicrons and extremely large VLDL	111631	12321875	2020	NA	Borges CM	NA	public	Males and Females	NA	European	NA	HG19/GRCh37	NA	Continuous	NA	NA	NA	1	NA	NA	NA	0	NA
met-d-IDL_PL_pct	Phospholipids to total lipids ratio in IDL	115078	12321875	2020	NA	Borges CM	NA	public	Males and Females	NA	European	NA	HG19/GRCh37	NA	Continuous	NA	NA	NA	1	NA	NA	NA	0	NA
met-d-M_LDL_TG	Triglycerides in medium LDL	115078	12321875	2020	NA	Borges CM	NA	public	Males and Females	NA	European	NA	HG19/GRCh37	NA	Continuous	NA	NA	NA	1	NA	NA	NA	0	NA
met-d-XS_VLDL_CE	Cholesteryl esters in very small VLDL	115078	12321875	2020	NA	Borges CM	NA	public	Males and Females	NA	European	NA	HG19/GRCh37	NA	Continuous	NA	NA	NA	1	NA	NA	NA	0	NA
met-d-IDL_P	Concentration of IDL particles	115078	12321875	2020	NA	Borges CM	NA	public	Males and Females	NA	European	NA	HG19/GRCh37	NA	Continuous	NA	NA	NA	1	NA	NA	NA	0	NA
met-d-XL_HDL_FC_pct	Free cholesterol to total lipids ratio in very large HDL	115053	12321875	2020	NA	Borges CM	NA	public	Males and Females	NA	European	NA	HG19/GRCh37	NA	Continuous	NA	NA	NA	1	NA	NA	NA	0	NA
met-d-Omega_6	Omega-6 fatty acids	114999	12321875	2020	NA	Borges CM	NA	public	Males and Females	NA	European	NA	HG19/GRCh37	NA	Continuous	NA	NA	NA	1	NA	NA	NA	0	NA
met-d-L_HDL_P	Concentration of large HDL particles	115078	12321875	2020	NA	Borges CM	NA	public	Males and Females	NA	European	NA	HG19/GRCh37	NA	Continuous	NA	NA	NA	1	NA	NA	NA	0	NA
met-d-Total_FC	Total free cholesterol	115078	12321875	2020	NA	Borges CM	NA	public	Males and Females	NA	European	NA	HG19/GRCh37	NA	Continuous	NA	NA	NA	1	NA	NA	NA	0	NA
met-d-L_HDL_CE	Cholesteryl esters in large HDL	115078	12321875	2020	NA	Borges CM	NA	public	Males and Females	NA	European	NA	HG19/GRCh37	NA	Continuous	NA	NA	NA	1	NA	NA	NA	0	NA
met-d-XL_VLDL_FC_pct	Free cholesterol to total lipids ratio in very large VLDL	114155	12321875	2020	NA	Borges CM	NA	public	Males and Females	NA	European	NA	HG19/GRCh37	NA	Continuous	NA	NA	NA	1	NA	NA	NA	0	NA
met-d-XS_VLDL_C	Cholesterol in very small VLDL	115078	12321875	2020	NA	Borges CM	NA	public	Males and Females	NA	European	NA	HG19/GRCh37	NA	Continuous	NA	NA	NA	1	NA	NA	NA	0	NA
met-d-XS_VLDL_PL_pct	Phospholipids to total lipids ratio in very small VLDL	115078	12321875	2020	NA	Borges CM	NA	public	Males and Females	NA	European	NA	HG19/GRCh37	NA	Continuous	NA	NA	NA	1	NA	NA	NA	0	NA
met-d-MUFA_pct	Ratio of monounsaturated fatty acids to total fatty acids	114999	12321875	2020	NA	Borges CM	NA	public	Males and Females	NA	European	NA	HG19/GRCh37	NA	Continuous	NA	NA	NA	1	NA	NA	NA	0	NA
met-d-Gly	Glycine	114972	12321875	2020	NA	Borges CM	NA	public	Males and Females	NA	European	NA	HG19/GRCh37	NA	Continuous	NA	NA	NA	1	NA	NA	NA	0	NA
met-d-LDL_TG	Triglycerides in LDL	115078	12321875	2020	NA	Borges CM	NA	public	Males and Females	NA	European	NA	HG19/GRCh37	NA	Continuous	NA	NA	NA	1	NA	NA	NA	0	NA
met-d-S_HDL_TG_pct	Triglycerides to total lipids ratio in small HDL	115078	12321875	2020	NA	Borges CM	NA	public	Males and Females	NA	European	NA	HG19/GRCh37	NA	Continuous	NA	NA	NA	1	NA	NA	NA	0	NA
met-d-LDL_CE	Cholesteryl esters in LDL	115078	12321875	2020	NA	Borges CM	NA	public	Males and Females	NA	European	NA	HG19/GRCh37	NA	Continuous	NA	NA	NA	1	NA	NA	NA	0	NA
met-d-S_HDL_L	Total lipids in small HDL	115078	12321875	2020	NA	Borges CM	NA	public	Males and Females	NA	European	NA	HG19/GRCh37	NA	Continuous	NA	NA	NA	1	NA	NA	NA	0	NA
met-d-M_VLDL_L	Total lipids in medium VLDL	115078	12321875	2020	NA	Borges CM	NA	public	Males and Females	NA	European	NA	HG19/GRCh37	NA	Continuous	NA	NA	NA	1	NA	NA	NA	0	NA
met-d-S_VLDL_TG_pct	Triglycerides to total lipids ratio in small VLDL	115078	12321875	2020	NA	Borges CM	NA	public	Males and Females	NA	European	NA	HG19/GRCh37	NA	Continuous	NA	NA	NA	1	NA	NA	NA	0	NA
met-d-PUFA_pct	Ratio of polyunsaturated fatty acids to total fatty acids	114999	12321875	2020	NA	Borges CM	NA	public	Males and Females	NA	European	NA	HG19/GRCh37	NA	Continuous	NA	NA	NA	1	NA	NA	NA	0	NA
met-d-XS_VLDL_C_pct	Cholesterol to total lipids ratio in very small VLDL	115078	12321875	2020	NA	Borges CM	NA	public	Males and Females	NA	European	NA	HG19/GRCh37	NA	Continuous	NA	NA	NA	1	NA	NA	NA	0	NA
met-d-Omega_3_pct	Ratio of omega-3 fatty acids to total fatty acids	114999	12321875	2020	NA	Borges CM	NA	public	Males and Females	NA	European	NA	HG19/GRCh37	NA	Continuous	NA	NA	NA	1	NA	NA	NA	0	NA
met-d-Cholines	Total cholines	114999	12321875	2020	NA	Borges CM	NA	public	Males and Females	NA	European	NA	HG19/GRCh37	NA	Continuous	NA	NA	NA	1	NA	NA	NA	0	NA
met-d-M_LDL_C	Cholesterol in medium LDL	115078	12321875	2020	NA	Borges CM	NA	public	Males and Females	NA	European	NA	HG19/GRCh37	NA	Continuous	NA	NA	NA	1	NA	NA	NA	0	NA
met-d-L_VLDL_CE_pct	Cholesteryl esters to total lipids ratio in large VLDL	115067	12321875	2020	NA	Borges CM	NA	public	Males and Females	NA	European	NA	HG19/GRCh37	NA	Continuous	NA	NA	NA	1	NA	NA	NA	0	NA
met-d-L_LDL_FC_pct	Free cholesterol to total lipids ratio in large LDL	115078	12321875	2020	NA	Borges CM	NA	public	Males and Females	NA	European	NA	HG19/GRCh37	NA	Continuous	NA	NA	NA	1	NA	NA	NA	0	NA
met-d-L_LDL_C_pct	Cholesterol to total lipids ratio in large LDL	115078	12321875	2020	NA	Borges CM	NA	public	Males and Females	NA	European	NA	HG19/GRCh37	NA	Continuous	NA	NA	NA	1	NA	NA	NA	0	NA
met-d-L_VLDL_FC_pct	Free cholesterol to total lipids ratio in large VLDL	115067	12321875	2020	NA	Borges CM	NA	public	Males and Females	NA	European	NA	HG19/GRCh37	NA	Continuous	NA	NA	NA	1	NA	NA	NA	0	NA
met-d-SFA_pct	Ratio of saturated fatty acids to total fatty acids	114999	12321875	2020	NA	Borges CM	NA	public	Males and Females	NA	European	NA	HG19/GRCh37	NA	Continuous	NA	NA	NA	1	NA	NA	NA	0	NA
met-d-L_VLDL_C_pct	Cholesterol to total lipids ratio in large VLDL	115067	12321875	2020	NA	Borges CM	NA	public	Males and Females	NA	European	NA	HG19/GRCh37	NA	Continuous	NA	NA	NA	1	NA	NA	NA	0	NA
met-d-HDL_PL	Phospholipids in HDL	115078	12321875	2020	NA	Borges CM	NA	public	Males and Females	NA	European	NA	HG19/GRCh37	NA	Continuous	NA	NA	NA	1	NA	NA	NA	0	NA
met-d-L_HDL_PL	Phospholipids in large HDL	115078	12321875	2020	NA	Borges CM	NA	public	Males and Females	NA	European	NA	HG19/GRCh37	NA	Continuous	NA	NA	NA	1	NA	NA	NA	0	NA
met-d-HDL_C	HDL cholesterol	115078	12321875	2020	NA	Borges CM	NA	public	Males and Females	NA	European	NA	HG19/GRCh37	NA	Continuous	NA	NA	NA	1	NA	NA	NA	0	NA
met-d-M_VLDL_CE_pct	Cholesteryl esters to total lipids ratio in medium VLDL	115078	12321875	2020	NA	Borges CM	NA	public	Males and Females	NA	European	NA	HG19/GRCh37	NA	Continuous	NA	NA	NA	1	NA	NA	NA	0	NA
met-d-S_HDL_C	Cholesterol in small HDL	115078	12321875	2020	NA	Borges CM	NA	public	Males and Females	NA	European	NA	HG19/GRCh37	NA	Continuous	NA	NA	NA	1	NA	NA	NA	0	NA
met-d-M_VLDL_C_pct	Cholesterol to total lipids ratio in medium VLDL	115078	12321875	2020	NA	Borges CM	NA	public	Males and Females	NA	European	NA	HG19/GRCh37	NA	Continuous	NA	NA	NA	1	NA	NA	NA	0	NA
met-d-M_VLDL_PL	Phospholipids in medium VLDL	115078	12321875	2020	NA	Borges CM	NA	public	Males and Females	NA	European	NA	HG19/GRCh37	NA	Continuous	NA	NA	NA	1	NA	NA	NA	0	NA
met-d-Phosphatidylc	Phosphatidylcholines	114999	12321875	2020	NA	Borges CM	NA	public	Males and Females	NA	European	NA	HG19/GRCh37	NA	Continuous	NA	NA	NA	1	NA	NA	NA	0	NA
met-d-HDL_P	Concentration of HDL particles	115078	12321875	2020	NA	Borges CM	NA	public	Males and Females	NA	European	NA	HG19/GRCh37	NA	Continuous	NA	NA	NA	1	NA	NA	NA	0	NA
met-d-Omega_6_by_Omega_3	Ratio of omega-6 fatty acids to omega-3 fatty acids	114999	12321875	2020	NA	Borges CM	NA	public	Males and Females	NA	European	NA	HG19/GRCh37	NA	Continuous	NA	NA	NA	1	NA	NA	NA	0	NA
met-d-Leu	Leucine	115074	12321875	2020	NA	Borges CM	NA	public	Males and Females	NA	European	NA	HG19/GRCh37	NA	Continuous	NA	NA	NA	1	NA	NA	NA	0	NA
met-d-L_HDL_PL_pct	Phospholipids to total lipids ratio in large HDL	115078	12321875	2020	NA	Borges CM	NA	public	Males and Females	NA	European	NA	HG19/GRCh37	NA	Continuous	NA	NA	NA	1	NA	NA	NA	0	NA
met-d-XL_HDL_PL	Phospholipids in very large HDL	115078	12321875	2020	NA	Borges CM	NA	public	Males and Females	NA	European	NA	HG19/GRCh37	NA	Continuous	NA	NA	NA	1	NA	NA	NA	0	NA
met-d-S_HDL_C_pct	Cholesterol to total lipids ratio in small HDL	115078	12321875	2020	NA	Borges CM	NA	public	Males and Females	NA	European	NA	HG19/GRCh37	NA	Continuous	NA	NA	NA	1	NA	NA	NA	0	NA
met-d-S_LDL_CE	Cholesteryl esters in small LDL	115078	12321875	2020	NA	Borges CM	NA	public	Males and Females	NA	European	NA	HG19/GRCh37	NA	Continuous	NA	NA	NA	1	NA	NA	NA	0	NA
met-d-Remnant_C	Remnant cholesterol (non-HDL, non-LDL -cholesterol)	115078	12321875	2020	NA	Borges CM	NA	public	Males and Females	NA	European	NA	HG19/GRCh37	NA	Continuous	NA	NA	NA	1	NA	NA	NA	0	NA
met-d-Total_L	Total lipids in lipoprotein particles	115078	12321875	2020	NA	Borges CM	NA	public	Males and Females	NA	European	NA	HG19/GRCh37	NA	Continuous	NA	NA	NA	1	NA	NA	NA	0	NA
met-d-Total_C	Total cholesterol	115078	12321875	2020	NA	Borges CM	NA	public	Males and Females	NA	European	NA	HG19/GRCh37	NA	Continuous	NA	NA	NA	1	NA	NA	NA	0	NA
met-d-S_VLDL_FC	Free cholesterol in small VLDL	115078	12321875	2020	NA	Borges CM	NA	public	Males and Females	NA	European	NA	HG19/GRCh37	NA	Continuous	NA	NA	NA	1	NA	NA	NA	0	NA
met-d-ApoB	Apolipoprotein B	115078	12321875	2020	NA	Borges CM	NA	public	Males and Females	NA	European	NA	HG19/GRCh37	NA	Continuous	NA	NA	NA	1	NA	NA	NA	0	NA
met-d-XS_VLDL_P	Concentration of very small VLDL particles	115078	12321875	2020	NA	Borges CM	NA	public	Males and Females	NA	European	NA	HG19/GRCh37	NA	Continuous	NA	NA	NA	1	NA	NA	NA	0	NA
met-d-M_VLDL_TG_pct	Triglycerides to total lipids ratio in medium VLDL	115078	12321875	2020	NA	Borges CM	NA	public	Males and Females	NA	European	NA	HG19/GRCh37	NA	Continuous	NA	NA	NA	1	NA	NA	NA	0	NA
met-d-XL_VLDL_CE	Cholesteryl esters in very large VLDL	115078	12321875	2020	NA	Borges CM	NA	public	Males and Females	NA	European	NA	HG19/GRCh37	NA	Continuous	NA	NA	NA	1	NA	NA	NA	0	NA
met-d-L_HDL_C	Cholesterol in large HDL	115078	12321875	2020	NA	Borges CM	NA	public	Males and Females	NA	European	NA	HG19/GRCh37	NA	Continuous	NA	NA	NA	1	NA	NA	NA	0	NA
met-d-S_LDL_L	Total lipids in small LDL	115078	12321875	2020	NA	Borges CM	NA	public	Males and Females	NA	European	NA	HG19/GRCh37	NA	Continuous	NA	NA	NA	1	NA	NA	NA	0	NA
met-d-MUFA	Monounsaturated fatty acids	114999	12321875	2020	NA	Borges CM	NA	public	Males and Females	NA	European	NA	HG19/GRCh37	NA	Continuous	NA	NA	NA	1	NA	NA	NA	0	NA
met-d-XXL_VLDL_P	Concentration of chylomicrons and extremely large VLDL particles	115078	12321875	2020	NA	Borges CM	NA	public	Males and Females	NA	European	NA	HG19/GRCh37	NA	Continuous	NA	NA	NA	1	NA	NA	NA	0	NA
met-d-XS_VLDL_TG	Triglycerides in very small VLDL	115078	12321875	2020	NA	Borges CM	NA	public	Males and Females	NA	European	NA	HG19/GRCh37	NA	Continuous	NA	NA	NA	1	NA	NA	NA	0	NA
met-d-XL_HDL_CE_pct	Cholesteryl esters to total lipids ratio in very large HDL	115053	12321875	2020	NA	Borges CM	NA	public	Males and Females	NA	European	NA	HG19/GRCh37	NA	Continuous	NA	NA	NA	1	NA	NA	NA	0	NA
met-d-M_HDL_TG_pct	Triglycerides to total lipids ratio in medium HDL	115078	12321875	2020	NA	Borges CM	NA	public	Males and Females	NA	European	NA	HG19/GRCh37	NA	Continuous	NA	NA	NA	1	NA	NA	NA	0	NA
met-d-S_HDL_P	Concentration of small HDL particles	115078	12321875	2020	NA	Borges CM	NA	public	Males and Females	NA	European	NA	HG19/GRCh37	NA	Continuous	NA	NA	NA	1	NA	NA	NA	0	NA
met-d-S_VLDL_TG	Triglycerides in small VLDL	115078	12321875	2020	NA	Borges CM	NA	public	Males and Females	NA	European	NA	HG19/GRCh37	NA	Continuous	NA	NA	NA	1	NA	NA	NA	0	NA
met-d-Omega_6_pct	Ratio of omega-6 fatty acids to total fatty acids	114999	12321875	2020	NA	Borges CM	NA	public	Males and Females	NA	European	NA	HG19/GRCh37	NA	Continuous	NA	NA	NA	1	NA	NA	NA	0	NA
met-d-PUFA	Polyunsaturated fatty acids	114999	12321875	2020	NA	Borges CM	NA	public	Males and Females	NA	European	NA	HG19/GRCh37	NA	Continuous	NA	NA	NA	1	NA	NA	NA	0	NA
met-d-L_LDL_FC	Free cholesterol in large LDL	115078	12321875	2020	NA	Borges CM	NA	public	Males and Females	NA	European	NA	HG19/GRCh37	NA	Continuous	NA	NA	NA	1	NA	NA	NA	0	NA
met-d-S_LDL_PL	Phospholipids in small LDL	115078	12321875	2020	NA	Borges CM	NA	public	Males and Females	NA	European	NA	HG19/GRCh37	NA	Continuous	NA	NA	NA	1	NA	NA	NA	0	NA
met-d-VLDL_P	Concentration of VLDL particles	115078	12321875	2020	NA	Borges CM	NA	public	Males and Females	NA	European	NA	HG19/GRCh37	NA	Continuous	NA	NA	NA	1	NA	NA	NA	0	NA
met-d-S_LDL_PL_pct	Phospholipids to total lipids ratio in small LDL	115078	12321875	2020	NA	Borges CM	NA	public	Males and Females	NA	European	NA	HG19/GRCh37	NA	Continuous	NA	NA	NA	1	NA	NA	NA	0	NA
met-d-L_LDL_CE_pct	Cholesteryl esters to total lipids ratio in large LDL	115078	12321875	2020	NA	Borges CM	NA	public	Males and Females	NA	European	NA	HG19/GRCh37	NA	Continuous	NA	NA	NA	1	NA	NA	NA	0	NA
met-d-GlycA	Glycoprotein acetyls	115078	12321875	2020	NA	Borges CM	NA	public	Males and Females	NA	European	NA	HG19/GRCh37	NA	Continuous	NA	NA	NA	1	NA	NA	NA	0	NA
met-d-Ile	Isoleucine	115075	12321875	2020	NA	Borges CM	NA	public	Males and Females	NA	European	NA	HG19/GRCh37	NA	Continuous	NA	NA	NA	1	NA	NA	NA	0	NA
met-d-S_VLDL_L	Total lipids in small VLDL	115078	12321875	2020	NA	Borges CM	NA	public	Males and Females	NA	European	NA	HG19/GRCh37	NA	Continuous	NA	NA	NA	1	NA	NA	NA	0	NA
met-d-Sphingomyelins	Sphingomyelins	114999	12321875	2020	NA	Borges CM	NA	public	Males and Females	NA	European	NA	HG19/GRCh37	NA	Continuous	NA	NA	NA	1	NA	NA	NA	0	NA
met-d-IDL_C	Cholesterol in IDL	115078	12321875	2020	NA	Borges CM	NA	public	Males and Females	NA	European	NA	HG19/GRCh37	NA	Continuous	NA	NA	NA	1	NA	NA	NA	0	NA
met-d-S_HDL_FC	Free cholesterol in small HDL	115078	12321875	2020	NA	Borges CM	NA	public	Males and Females	NA	European	NA	HG19/GRCh37	NA	Continuous	NA	NA	NA	1	NA	NA	NA	0	NA
met-d-M_HDL_TG	Triglycerides in medium HDL	115078	12321875	2020	NA	Borges CM	NA	public	Males and Females	NA	European	NA	HG19/GRCh37	NA	Continuous	NA	NA	NA	1	NA	NA	NA	0	NA
met-d-M_LDL_PL	Phospholipids in medium LDL	115078	12321875	2020	NA	Borges CM	NA	public	Males and Females	NA	European	NA	HG19/GRCh37	NA	Continuous	NA	NA	NA	1	NA	NA	NA	0	NA
met-d-S_LDL_FC	Free cholesterol in small LDL	115078	12321875	2020	NA	Borges CM	NA	public	Males and Females	NA	European	NA	HG19/GRCh37	NA	Continuous	NA	NA	NA	1	NA	NA	NA	0	NA
met-d-XL_HDL_C_pct	Cholesterol to total lipids ratio in very large HDL	115053	12321875	2020	NA	Borges CM	NA	public	Males and Females	NA	European	NA	HG19/GRCh37	NA	Continuous	NA	NA	NA	1	NA	NA	NA	0	NA
met-d-S_VLDL_PL_pct	Phospholipids to total lipids ratio in small VLDL	115078	12321875	2020	NA	Borges CM	NA	public	Males and Females	NA	European	NA	HG19/GRCh37	NA	Continuous	NA	NA	NA	1	NA	NA	NA	0	NA
met-d-S_HDL_CE	Cholesteryl esters in small HDL	115078	12321875	2020	NA	Borges CM	NA	public	Males and Females	NA	European	NA	HG19/GRCh37	NA	Continuous	NA	NA	NA	1	NA	NA	NA	0	NA
met-d-XS_VLDL_PL	Phospholipids in very small VLDL	115078	12321875	2020	NA	Borges CM	NA	public	Males and Females	NA	European	NA	HG19/GRCh37	NA	Continuous	NA	NA	NA	1	NA	NA	NA	0	NA
met-d-M_HDL_C	Cholesterol in medium HDL	115078	12321875	2020	NA	Borges CM	NA	public	Males and Females	NA	European	NA	HG19/GRCh37	NA	Continuous	NA	NA	NA	1	NA	NA	NA	0	NA
met-d-Phosphoglyc	Phosphoglycerides	114999	12321875	2020	NA	Borges CM	NA	public	Males and Females	NA	European	NA	HG19/GRCh37	NA	Continuous	NA	NA	NA	1	NA	NA	NA	0	NA
met-d-XL_HDL_TG_pct	Triglycerides to total lipids ratio in very large HDL	115053	12321875	2020	NA	Borges CM	NA	public	Males and Females	NA	European	NA	HG19/GRCh37	NA	Continuous	NA	NA	NA	1	NA	NA	NA	0	NA
met-d-L_VLDL_L	Total lipids in large VLDL	115078	12321875	2020	NA	Borges CM	NA	public	Males and Females	NA	European	NA	HG19/GRCh37	NA	Continuous	NA	NA	NA	1	NA	NA	NA	0	NA
met-d-DHA_pct	Ratio of docosahexaenoic acid to total fatty acids	114999	12321875	2020	NA	Borges CM	NA	public	Males and Females	NA	European	NA	HG19/GRCh37	NA	Continuous	NA	NA	NA	1	NA	NA	NA	0	NA
met-d-M_LDL_CE_pct	Cholesteryl esters to total lipids ratio in medium LDL	115078	12321875	2020	NA	Borges CM	NA	public	Males and Females	NA	European	NA	HG19/GRCh37	NA	Continuous	NA	NA	NA	1	NA	NA	NA	0	NA
met-d-S_LDL_C_pct	Cholesterol to total lipids ratio in small LDL	115078	12321875	2020	NA	Borges CM	NA	public	Males and Females	NA	European	NA	HG19/GRCh37	NA	Continuous	NA	NA	NA	1	NA	NA	NA	0	NA
met-d-Acetoacetate	Acetoacetate	115075	12321875	2020	NA	Borges CM	NA	public	Males and Females	NA	European	NA	HG19/GRCh37	NA	Continuous	NA	NA	NA	1	NA	NA	NA	0	NA
met-d-L_LDL_TG	Triglycerides in large LDL	115078	12321875	2020	NA	Borges CM	NA	public	Males and Females	NA	European	NA	HG19/GRCh37	NA	Continuous	NA	NA	NA	1	NA	NA	NA	0	NA
met-d-LA_pct	Ratio of linoleic acid to total fatty acids	114999	12321875	2020	NA	Borges CM	NA	public	Males and Females	NA	European	NA	HG19/GRCh37	NA	Continuous	NA	NA	NA	1	NA	NA	NA	0	NA
met-d-SFA	Saturated fatty acids	114999	12321875	2020	NA	Borges CM	NA	public	Males and Females	NA	European	NA	HG19/GRCh37	NA	Continuous	NA	NA	NA	1	NA	NA	NA	0	NA
met-d-M_LDL_CE	Cholesteryl esters in medium LDL	115078	12321875	2020	NA	Borges CM	NA	public	Males and Females	NA	European	NA	HG19/GRCh37	NA	Continuous	NA	NA	NA	1	NA	NA	NA	0	NA
met-d-M_LDL_C_pct	Cholesterol to total lipids ratio in medium LDL	115078	12321875	2020	NA	Borges CM	NA	public	Males and Females	NA	European	NA	HG19/GRCh37	NA	Continuous	NA	NA	NA	1	NA	NA	NA	0	NA
met-d-XS_VLDL_CE_pct	Cholesteryl esters to total lipids ratio in very small VLDL	115078	12321875	2020	NA	Borges CM	NA	public	Males and Females	NA	European	NA	HG19/GRCh37	NA	Continuous	NA	NA	NA	1	NA	NA	NA	0	NA
met-d-VLDL_size	Average diameter for VLDL particles	115078	12321875	2020	NA	Borges CM	NA	public	Males and Females	NA	European	NA	HG19/GRCh37	NA	Continuous	NA	NA	NA	1	NA	NA	NA	0	NA
met-d-L_HDL_CE_pct	Cholesteryl esters to total lipids ratio in large HDL	115078	12321875	2020	NA	Borges CM	NA	public	Males and Females	NA	European	NA	HG19/GRCh37	NA	Continuous	NA	NA	NA	1	NA	NA	NA	0	NA
met-d-bOHbutyrate	3-Hydroxybutyrate	113595	12321875	2020	NA	Borges CM	NA	public	Males and Females	NA	European	NA	HG19/GRCh37	NA	Continuous	NA	NA	NA	1	NA	NA	NA	0	NA
met-d-LDL_C	LDL cholesterol	115078	12321875	2020	NA	Borges CM	NA	public	Males and Females	NA	European	NA	HG19/GRCh37	NA	Continuous	NA	NA	NA	1	NA	NA	NA	0	NA
met-d-HDL_TG	Triglycerides in HDL	115078	12321875	2020	NA	Borges CM	NA	public	Males and Females	NA	European	NA	HG19/GRCh37	NA	Continuous	NA	NA	NA	1	NA	NA	NA	0	NA
