# Supplementary material for: Dietary-related characteristics and cataract risk: evidence from a mendelian randomization study
Source: Exp Biol Med (Maywood). 2025 Aug 4;250:10544. doi: 10.3389/ebm.2025.10544 (PMC12358322; doi:10.3389/ebm.2025.10544)
Supplement: Supplementary file 13 [file DataSheet10.csv]

Model	Exposure	Outcome	Beta	Standard Error	P-value
Model1	Oily fish intake	Cataract	0.12714	0.058697	0.030307
	Age at last live birth	Cataract	0.09034	0.06644	0.173924
Model2	Variation in diet	Cataract	0.182789	0.088243	0.038319
	Diabetes insipidus	Cataract	0.008336	0.003756	0.026486
Model3	Oily fish intake	Cataract	0.13247	0.060955	0.029758
	Smoking	Cataract	0.002638	0.010965	0.809878
